# Supplementary material for: Phylogenomic relationships and species delimitation of Cotoneaster ser. Pannosi, ser. Buxifolii, and related taxa
Source: Front Plant Sci. 2025 May 20;16:1575925. doi: 10.3389/fpls.2025.1575925 (PMC12129942; doi:10.3389/fpls.2025.1575925)
Supplement: Supplementary file 1 [file Table1.xlsx]

## Sheet: Table S1
Table S1 Sampling information of C. buxifolius complex and related taxa populations
Locality No.	Locality code	Taxon	Latitude N	Longitude E	Alt. (m)	Locality
1	QLC	C. salicifolius	30°17′29.35″	102°59′24.95″	1453	Near Qinglongchang Village, Lushan County, Ya'an City, Sichuan Province
2	JC	C. conspicuus	29°09′38.20″	92°31′56.19″	3164	Jiacha County, Tibet Autonomous Region
3	NBE	C. microphyllus	28°9′20.7″	85°20′5.25″	3446	Gosaikunda from Dhimse to Lauribinayak, Rasuwa District, Nepal
4	JB	C. buxifolius var. vellaeus	28°21′20.28″	98°53′00″	2934	Jiabi Bridge, Deqin County, Yunnan Province
5	YLX	C. sherriffii	28°18′25.65″	98°53′00.64″	2471	Yunling Township, Deqin County, Yunnan Province
6	BZL	C. turbinatus, C. sp. 2	27°50′17.81″	98°41′1.59″	1523	Bingzhongluo Town, Gongshan County, Yunnan Province
7	GS	C. turbinatus	27°38′58.90″	98°43′58.75″	1413	Puladi Township, Gongshan County, Yunnan Province
8	KPX	C. glaucophyllus	27°33′41.90″	99°02′0.785″	1855	Kangpu Township, Weixi County, Yunnan Province
9	CC	C. fulvidus	27°27′59.16″	99°20′40.74″	2367	Chuanchu, Weixi County, Yunnan Province
10	HDK	C. fulvidus	27°16′00.12″	99°17′06.10″	2568	Haduku, Weixi County, Yunnan Province
11	WXX	C. turbinatus	27°08′56.11″	99°19′22.41″	2284	Weixi County, Yunnan Province
12	XZD	C. cochleatus	27°31′11.27″	99°50′08.88″	3278	Xiaozhongdian Town, Shangri-La City, Yunnan Province
13	JZX	C. turbinatus	27°10′34.19″	99°47′42.52″	1860	Jinzhuang Township, Yulong County, Yunnan Province
14	LPX	C. delavayanus	26°54′49.65″	100°03′00.20″	1950	No. 2 Bridge, Zhonghe Village, Yulong County, Lijiang City, Yunnan Province
15	SGZ	C. coriaceus, C. delavayanus	26°53′27.40″	100°02′22.60″	2028	Shigu Town, Lijiang City, Yunnan Province
16	YHC	C. pannosus	26°56′12.82″	100°13′47.33″	2429	By the roadside from Yulong County to Yuhu Village, Lijiang City, Yunnan Province
17	SH	C. rockii	26°55′24.29″	100°10′28.41″	2749	Volcano, Gucheng District, Lijiang City, Yunnan Province
18	SHL	C. lacteus	26°54′41.79″	100°12′05.93″	2420	Intersection of Zhongji Road and Shuhe Road, Gucheng District, Lijiang City, Yunnan Province
19	MJQ	C. sp. 4	26°46′24.96″	100°16′34.97″	2410	Under the Pine Forest at Mujiaqiao, Lijiang City, Yunnan Province
20	QHZ	C. brickellii	26°45′14.79″	100°16′22.32″	2269	Qihe Town, Lijiang City, Yunnan Province
21	DPZ	C. brickellii	26°31′33.37″	100°07′30.16″	2583	Dapinzi, Heqing County, Yunnan Province
22	YH	C. sp. 3	26°26′34.95″	99°56′58.34″	2325	Yuhua Reservoir, Jianchuan County, Yunnan Province
23	NDP	C. sp. 1, C. lidjiangensis, C. argenteus	26°07′42.36″-26°08′23.84″	100°02′36.03″-100°03′36.53″	2372-2606	Nandaping Village, Eryuan County, Yunnan Province
24	JSD	C. argenteus, C. serotinus, C. insolitus, C. pannosus	26°06′12.11″	100°10′18.49″	2521-2620	Jiaoshidong, Eryuan County, Yunnan Province
25	HPZ	C. coriaceus	26°09′23.43″	100°22′53.49″	1961	Huangping Town, Heqing County, Yunnan Province
26	MGZ	C. serotinus	25°28′48.03″	98°32′02.58″	1836	Mingguang Town, Tengchong City, Yunnan Province
27	LWS	C. marginatus, C. dammeri subsp. songmingensis	25°27′28.62″-25°30′18.72″	103°01′52.14″-103°05′26.21″	2351-2558	Liangwang Mountain, Songming County, Yunnan Province
28	LHS	C. meiophyllus, C. buxifolius, C. glaucophyllus	23°23′04.91″-23°23′07.51″	103°10′38.25″-103°11′32.79″	2112-2353	Lianhua Mountain, Gejiu City, Yunnan Province
29	MZ	C. glaucophyllus	23°23′03.43″	103°32′24.64″	1883	Mengzi City, Yunnan Province
30	WS	C. brickellii	23°19′26.58″	104°10′23.80″	1567	Wenshan Prefecture, Yunnan Province
31	MLP	C. glaucophyllus	23°08′26.57″	104°48′34.54″	1959	Malipo County, Yunnan Province
32	YS	C. dammeri, C. morrisonensis	23°28′32.93″	120°54′09.01″	2629	Yushan Peak, Nantou County, Taiwan Province

## Sheet: Table S2
Table S2 List of quantitative characters and integer coding qualitative characters
No.	Description	Type	Units	Coding	State
C1	length of mature leaf	Continuous	mm		Measure
C2	width of mature leaf	Continuous	mm		Measure
C3	ratio of leaf length to leaf width (C2/C1)	Continuous			Calculate
C4	petiole length of mature leaf	Continuous	mm		Measure
C5	length of fertile branch	Continuous	mm		Measure
C6	fruit diameter	Continuous	mm		Measure
C7	rooting	Discrete		0	Absent
				1	Present
C8	habit	Discrete		0	Dwarf, prostrate
				1	medium shrubs
				2	large shrubs
C9	branchlets arrangement	Discrete		0	spiraled
				1	Spiraled or distichous
C10	branchlets lenticel	Discrete		0	Absent
				1	Sparse
				2	Prominent
C11	density of indumentum on leaf upper surface	Discrete		0	with sparsely indumentum
				1	initially with medium or densely indumentum
				2	subglabrous
C12	density of indumentum on leaf lower surface	Discrete		0	initially with indumentum
				1	with sparsely indumentum
				2	with medium or densely indumentum
				3	glabrescent slowly
				4	subglabrous
C13	color of leaf upper surface	Discrete		0	light to mid green
				1	mid to dark green
				2	dark green
C14	brightness of Leaf Upper Surface	Discrete		0	dull
				1	dull or slightly shiny
				2	slightly shiny
				3	shiny
C15	impression of lateral veins on leaf upper surface	Discrete		0	impressed
				1	lightly impressed
				2	flat
				3	not obvious
				4	becoming more prominent and slightly impressed
C16	rugosity of leaf upper surface	Discrete		0	Not Rugose
				1	slightly rugose
				2	Rugose
C17	leaf shape	Discrete		0	elliptic
				1	elliptic, obovate
				2	elliptic, ovate
				3	elliptic or narrowly elliptic, obovate
				4	elliptic, widely elliptic, ovate
				5	elliptic or obovate, or slightly suborbicular
				6	Lanceolate or elliptic-lanceolate
				7	elliptic to oblong-elliptic or oblong-ovate
C18	leaf apex shape	Discrete		0	acute or obtuse, mucronate
				1	acute or obtuse, broadly acuminate or mucronate
				2	obtuse, mucronate or mucronulate
				3	obtuse or rotund, mucronulate or emarginate
				4	acute or obtuse, callous-mucronate
				5	narrowly acute, acuminate or shortly acuminate
				6	acute, obtuse or rotund, sometimes mucronate or mucronulate
				7	acute, shortly acuminate or mucronate
				8	acute or obtuse, mucronate or mucronulate
				9	obtuse, shortly acuminate, mucronulate or mucronate
				10	acute or obtuse, shortly acuminate or mucronate
				11	obtuse or rotund, mucronate or mucronulate
C19	leaf base shape	Discrete		0	cunneate
				1	obtuse or cuneate
				2	obtuse
				3	obtuse, cuneate, or rotund
C20	fertile shoots composition	Discrete		0	1 erect, solitary flower
				1	1-3 flowered inflorescence
				2	3-4 leaves and 1-3 flowers
				3	4 leaves and 1(-3) slightly pendent inflorescence
				4	4-6 leaves and an erect, (1-)2- to 10 flowers
				5	4-6 leaves and an 10+ flowers infloressence
C21	fruit indumentum	Discrete		0	subglabrous
				1	with indumentum
				2	initially with indumentum
				3	unknown
C22	calyx lobes indumentum	Discrete		0	subglabrous
				1	with indumentum
				2	initially with indumentum
				3	Mixed or Inconsistent
				4	unknown

## Sheet: Table S3
Table S3 Morphological traits data
Series	Species	Pop	Specimen	leaf length	leaf width	ratio of leaf length to leaf width	petiole length	fertile branch length	fruit diameter	rooting	habit	branchlets arrangement	branchlets lenticellate	adaxial surface of leaf	abaxial surface of leaf	color of adaxial surface of leaf	brightness of adaxial surface of leaf	adaxial lateral veins	adaxial surface rugose	leaf shape	leaf apex	leaf base	fertile shoots composition	fruit indumentum	calyx lobes indumentum
Pannosi	C. turbinatus	GS	14013	30	15	2	5.5	29	4.5	0	2	1	1	2	2	0	2	1	1	1	7	1	5	1	1
Pannosi	C. turbinatus	GS	14013	31	15.5	2	5.5	8	5.5	0	2	1	1	2	2	0	2	1	1	1	7	1	5	1	1
Pannosi	C. turbinatus	GS	14013	29	15	1.93333	6	15	5.5	0	2	1	1	2	2	0	2	1	1	1	7	1	5	1	1
Pannosi	C. turbinatus	GS	14013	22	17	1.29412	5	14	7	0	2	1	1	2	2	0	2	1	1	1	7	1	5	1	1
Pannosi	C. turbinatus	GS	14013	24	15.5	1.54839	5	21	6	0	2	1	1	2	2	0	2	1	1	1	7	1	5	1	1
Pannosi	C. turbinatus	GS	14013	18	11.5	1.56522	3	21	4.5	0	2	1	1	2	2	0	2	1	1	1	7	1	5	1	1
Pannosi	C. turbinatus	GS	14013	32	15.5	2.06452	4	9.5	6	0	2	1	1	2	2	0	2	1	1	1	7	1	5	1	1
Pannosi	C. turbinatus	GS	14013	20	11.5	1.73913	4			0	2	1	1	2	2	0	2	1	1	1	7	1	5	1	1
Pannosi	C. turbinatus	GS	14013	28.5	14	2.03571	6			0	2	1	1	2	2	0	2	1	1	1	7	1	5	1	1
Pannosi	C. turbinatus	GS	14013	27.5	13.5	2.03704	5			0	2	1	1	2	2	0	2	1	1	1	7	1	5	1	1
Pannosi	C. turbinatus	GS	14000	62	23.5	2.6383	5.5	23.5	4.5	0	2	1	1	2	2	0	2	1	1	0	7	0	5	1	1
Pannosi	C. turbinatus	GS	14000	52.5	20.5	2.56098	6	45	4.5	0	2	1	1	2	2	0	2	1	1	0	7	0	5	1	1
Pannosi	C. turbinatus	GS	14000	58	27	2.14815	7.5	18	4.5	0	2	1	1	2	2	0	2	1	1	0	7	0	5	1	1
Pannosi	C. turbinatus	GS	14000	65	24.5	2.65306	8	40	5	0	2	1	1	2	2	0	2	1	1	0	7	0	5	1	1
Pannosi	C. turbinatus	GS	14000	55	25	2.2	8	44	5	0	2	1	1	2	2	0	2	1	1	0	7	0	5	1	1
Pannosi	C. turbinatus	GS	14000	42	15.5	2.70968	8		5.5	0	2	1	1	2	2	0	2	1	1	0	7	0	5	1	1
Pannosi	C. turbinatus	GS	14000						4.5	0	2	1	1	2	2	0	2	1	1	0	7	0	5	1	1
Pannosi	C. turbinatus	GS	14000						4.5	0	2	1	1	2	2	0	2	1	1	0	7	0	5	1	1
Pannosi	C. turbinatus	GS	14000						5	0	2	1	1	2	2	0	2	1	1	0	7	0	5	1	1
Pannosi	C. turbinatus	GS	14000						5.5	0	2	1	1	2	2	0	2	1	1	0	7	0	5	1	1
Pannosi	C. turbinatus	GS	14000cp1	60	19.5	3.07692	10	23.5	4	0	2	1	1	2	2	0	1	1	1	0	7	0	5	1	1
Pannosi	C. turbinatus	GS	14000cp1	54	19.5	2.76923	7.5	27	4	0	2	1	1	2	2	0	1	1	1	0	7	0	5	1	1
Pannosi	C. turbinatus	GS	14000cp1	51	16.5	3.09091	8.5	20	4	0	2	1	1	2	2	0	1	1	1	0	7	0	5	1	1
Pannosi	C. turbinatus	GS	14000cp1	58	17	3.41176	9.5	27	4	0	2	1	1	2	2	0	1	1	1	0	7	0	5	1	1
Pannosi	C. turbinatus	GS	14000cp1	52	16.5	3.15152	8	25	4.5	0	2	1	1	2	2	0	1	1	1	0	7	0	5	1	1
Pannosi	C. turbinatus	GS	14000cp1	54	17	3.17647	6	26.5	4	0	2	1	1	2	2	0	1	1	1	0	7	0	5	1	1
Pannosi	C. turbinatus	GS	14000cp1	52	20	2.6	8		4	0	2	1	1	2	2	0	1	1	1	0	7	0	5	1	1
Pannosi	C. turbinatus	GS	14000cp1						4	0	2	1	1	2	2	0	1	1	1	0	7	0	5	1	1
Pannosi	C. turbinatus	GS	14000cp1						3.5	0	2	1	1	2	2	0	1	1	1	0	7	0	5	1	1
Pannosi	C. turbinatus	GS	14000cp1						3.5	0	2	1	1	2	2	0	1	1	1	0	7	0	5	1	1
Pannosi	C. turbinatus	GS	14000cp2	50	22	2.27273	6	26.5	4	0	2	1	1	2	2	0	2	1	1	0	7	0	5	1	1
Pannosi	C. turbinatus	GS	14000cp2	48	20.5	2.34146	6	10.5	4.5	0	2	1	1	2	2	0	2	1	1	0	7	0	5	1	1
Pannosi	C. turbinatus	GS	14000cp2	40	16.5	2.42424	5.5	30.5	4.5	0	2	1	1	2	2	0	2	1	1	0	7	0	5	1	1
Pannosi	C. turbinatus	GS	14000cp2	58.5	20	2.925	6	35	5	0	2	1	1	2	2	0	2	1	1	0	7	0	5	1	1
Pannosi	C. turbinatus	GS	14000cp2	36.5	14	2.60714	6	27	5	0	2	1	1	2	2	0	2	1	1	0	7	0	5	1	1
Pannosi	C. turbinatus	GS	14000cp2						5	0	2	1	1	2	2	0	2	1	1	0	7	0	5	1	1
Pannosi	C. turbinatus	GS	14000cp2						5	0	2	1	1	2	2	0	2	1	1	0	7	0	5	1	1
Pannosi	C. turbinatus	GS	14000cp2						5	0	2	1	1	2	2	0	2	1	1	0	7	0	5	1	1
Pannosi	C. turbinatus	GS	14000cp2						5.5	0	2	1	1	2	2	0	2	1	1	0	7	0	5	1	1
Pannosi	C. turbinatus	GS	14000cp2						5.5	0	2	1	1	2	2	0	2	1	1	0	7	0	5	1	1
Pannosi	C. turbinatus	GS	14000cp3	52.5	23	2.28261	6	25	4	0	2	1	1	2	2	0	2	1	1	0	7	0	5	1	1
Pannosi	C. turbinatus	GS	14000cp3	58	22.5	2.57778	5	25	4	0	2	1	1	2	2	0	2	1	1	0	7	0	5	1	1
Pannosi	C. turbinatus	GS	14000cp3	45	16.5	2.72727	6.5	16	4.5	0	2	1	1	2	2	0	2	1	1	0	7	0	5	1	1
Pannosi	C. turbinatus	GS	14000cp3	48.5	20.5	2.36585	6	16	4.5	0	2	1	1	2	2	0	2	1	1	0	7	0	5	1	1
Pannosi	C. turbinatus	GS	14000cp3	53	20	2.65	6.5	26	5	0	2	1	1	2	2	0	2	1	1	0	7	0	5	1	1
Pannosi	C. turbinatus	GS	14000cp3	46	17.5	2.62857	7	30.5	4.5	0	2	1	1	2	2	0	2	1	1	0	7	0	5	1	1
Pannosi	C. turbinatus	GS	14000cp3	37	13.5	2.74074	6	24	4.5	0	2	1	1	2	2	0	2	1	1	0	7	0	5	1	1
Pannosi	C. turbinatus	GS	14000cp3	40.5	14.5	2.7931	6		4.5	0	2	1	1	2	2	0	2	1	1	0	7	0	5	1	1
Pannosi	C. turbinatus	GS	14000cp3	53	17	3.11765	8.5		4	0	2	1	1	2	2	0	2	1	1	0	7	0	5	1	1
Pannosi	C. turbinatus	GS	14000cp3	49	17	2.88235	7		5	0	2	1	1	2	2	0	2	1	1	0	7	0	5	1	1
Pannosi	C. turbinatus	GS	14000cp4	51.5	19	2.71053	7.5	28.5	4	0	2	1	1	2	2	0	2	1	1	0	7	0	5	1	1
Pannosi	C. turbinatus	GS	14000cp4	55.5	21.5	2.5814	5.5	33	4.5	0	2	1	1	2	2	0	2	1	1	0	7	0	5	1	1
Pannosi	C. turbinatus	GS	14000cp4	43	16	2.6875	5.5	19.5	4.5	0	2	1	1	2	2	0	2	1	1	0	7	0	5	1	1
Pannosi	C. turbinatus	GS	14000cp4	70	27	2.59259	8	17.5	4.5	0	2	1	1	2	2	0	2	1	1	0	7	0	5	1	1
Pannosi	C. turbinatus	GS	14000cp4	60	21	2.85714	7		4.5	0	2	1	1	2	2	0	2	1	1	0	7	0	5	1	1
Pannosi	C. turbinatus	GS	14000cp4	54	23.5	2.29787	8		5	0	2	1	1	2	2	0	2	1	1	0	7	0	5	1	1
Pannosi	C. turbinatus	GS	14000cp4	40	16.5	2.42424	7		5	0	2	1	1	2	2	0	2	1	1	0	7	0	5	1	1
Pannosi	C. turbinatus	GS	14000cp4	50	21	2.38095	6.5		5.5	0	2	1	1	2	2	0	2	1	1	0	7	0	5	1	1
Pannosi	C. turbinatus	GS	14000cp4						5	0	2	1	1	2	2	0	2	1	1	0	7	0	5	1	1
Pannosi	C. turbinatus	GS	14000cp4						5	0	2	1	1	2	2	0	2	1	1	0	7	0	5	1	1
Pannosi	C. turbinatus	GS	14000cp6	50	15.5	3.22581	6			0	2	1	0	2	2	0	1	1	1	0	7	0	5	1	1
Pannosi	C. turbinatus	GS	14000cp6	39	18	2.16667	6			0	2	1	0	2	2	0	1	1	1	0	7	0	5	1	1
Pannosi	C. turbinatus	GS	14000cp6	53	20	2.65	5			0	2	1	0	2	2	0	1	1	1	0	7	0	5	1	1
Pannosi	C. turbinatus	GS	14000cp6	53	17	3.11765	5			0	2	1	0	2	2	0	1	1	1	0	7	0	5	1	1
Pannosi	C. turbinatus	GS	14000cp6	63	19.5	3.23077	6			0	2	1	0	2	2	0	1	1	1	0	7	0	5	1	1
Pannosi	C. turbinatus	GS	14000cp6	48	20	2.4	5			0	2	1	0	2	2	0	1	1	1	0	7	0	5	1	1
Pannosi	C. turbinatus	GS	14000cp6	51	15.5	3.29032	5			0	2	1	0	2	2	0	1	1	1	0	7	0	5	1	1
Pannosi	C. turbinatus	GS	14000cp6	50	16	3.125	5			0	2	1	0	2	2	0	1	1	1	0	7	0	5	1	1
Pannosi	C. turbinatus	GS	14000cp6	38.5	14	2.75	4.5			0	2	1	0	2	2	0	1	1	1	0	7	0	5	1	1
Pannosi	C. turbinatus	GS	14000cp6	35	15.5	2.25806	5			0	2	1	0	2	2	0	1	1	1	0	7	0	5	1	1
Pannosi	C. turbinatus	GS	14000cp7	60	21	2.85714	7	36	3	0	2	1	0	2	2	0	1	1	1	0	7	0	5	1	1
Pannosi	C. turbinatus	GS	14000cp7	41	14	2.92857	5.5	30	3	0	2	1	0	2	2	0	1	1	1	0	7	0	5	1	1
Pannosi	C. turbinatus	GS	14000cp7	55	19.5	2.82051	8	8.5	3.5	0	2	1	0	2	2	0	1	1	1	0	7	0	5	1	1
Pannosi	C. turbinatus	GS	14000cp7	38.5	19.5	1.97436	4	12	3.5	0	2	1	0	2	2	0	1	1	1	0	7	0	5	1	1
Pannosi	C. turbinatus	GS	14000cp7	33	11	3	5	11.5	4	0	2	1	0	2	2	0	1	1	1	0	7	0	5	1	1
Pannosi	C. turbinatus	GS	14000cp7	43	14	3.07143	5	18.5	4	0	2	1	0	2	2	0	1	1	1	0	7	0	5	1	1
Pannosi	C. turbinatus	GS	14000cp7					30	4.5	0	2	1	0	2	2	0	1	1	1	0	7	0	5	1	1
Pannosi	C. turbinatus	GS	14000cp7						4	0	2	1	0	2	2	0	1	1	1	0	7	0	5	1	1
Pannosi	C. turbinatus	GS	14000cp7						4	0	2	1	0	2	2	0	1	1	1	0	7	0	5	1	1
Pannosi	C. turbinatus	GS	14000cp7						4.5	0	2	1	0	2	2	0	1	1	1	0	7	0	5	1	1
Pannosi	C. serotinus	MGZ	15016cp	48.5	18.5	2.62162	8	44	5	0	2	1	0	2	1	1	0	1	1	1	10	1	5	1	2
Pannosi	C. serotinus	MGZ	15016cp	45	20	2.25	5	33	4.5	0	2	1	0	2	1	1	0	1	1	1	10	1	5	1	2
Pannosi	C. serotinus	MGZ	15016cp	41	18	2.27778	6	25.5	4.5	0	2	1	0	2	1	1	0	1	1	1	10	1	5	1	2
Pannosi	C. serotinus	MGZ	15016cp	38	17	2.23529	4	26	4.5	0	2	1	0	2	1	1	0	1	1	1	10	1	5	1	2
Pannosi	C. serotinus	MGZ	15016cp	42	15	2.8	5	19	4.5	0	2	1	0	2	1	1	0	1	1	1	10	1	5	1	2
Pannosi	C. serotinus	MGZ	15016cp	40	18	2.22222	6	24.5	4	0	2	1	0	2	1	1	0	1	1	1	10	1	5	1	2
Pannosi	C. serotinus	MGZ	15016cp	44	18	2.44444	8		4.5	0	2	1	0	2	1	1	0	1	1	1	10	1	5	1	2
Pannosi	C. serotinus	MGZ	15016cp	40	17	2.35294	7		4.5	0	2	1	0	2	1	1	0	1	1	1	10	1	5	1	2
Pannosi	C. serotinus	MGZ	15016cp	39	15	2.6	7		4	0	2	1	0	2	1	1	0	1	1	1	10	1	5	1	2
Pannosi	C. serotinus	MGZ	15016cp	32.5	15	2.16667	7		4	0	2	1	0	2	1	1	0	1	1	1	10	1	5	1	2
Pannosi	C. serotinus	MGZ	15016	57	25	2.28	10	24.5	4	0	2	1	0	2	1	1	0	1	1	1	10	1	5	1	2
Pannosi	C. serotinus	MGZ	15016	50	20.5	2.43902	9	33	4	0	2	1	0	2	1	1	0	1	1	1	10	1	5	1	2
Pannosi	C. serotinus	MGZ	15016	40	16.5	2.42424	9	23	4	0	2	1	0	2	1	1	0	1	1	1	10	1	5	1	2
Pannosi	C. serotinus	MGZ	15016	35	15	2.33333	7.5	24	4.5	0	2	1	0	2	1	1	0	1	1	1	10	1	5	1	2
Pannosi	C. serotinus	MGZ	15016	35	15.5	2.25806	6	25	4.5	0	2	1	0	2	1	1	0	1	1	1	10	1	5	1	2
Pannosi	C. serotinus	MGZ	15016	44	18.5	2.37838	6.5	39	4.5	0	2	1	0	2	1	1	0	1	1	1	10	1	5	1	2
Pannosi	C. serotinus	MGZ	15016	40	18.5	2.16216	9		4.5	0	2	1	0	2	1	1	0	1	1	1	10	1	5	1	2
Pannosi	C. serotinus	MGZ	15016	35	16.5	2.12121	5		4.5	0	2	1	0	2	1	1	0	1	1	1	10	1	5	1	2
Pannosi	C. serotinus	MGZ	15016	35	17	2.05882	6.5		4.5	0	2	1	0	2	1	1	0	1	1	1	10	1	5	1	2
Pannosi	C. serotinus	MGZ	15016	40	11	3.63636	5		4.5	0	2	1	0	2	1	1	0	1	1	1	10	1	5	1	2
Pannosi	C. serotinus	MGZ	15017	40	19	2.10526	6.5	22	3.5	0	2	1	0	2	1	1	0	1	1	1	10	1	5	1	2
Pannosi	C. serotinus	MGZ	15017	40.5	19.5	2.07692	5.5		3.5	0	2	1	0	2	1	1	0	1	1	1	10	1	5	1	2
Pannosi	C. serotinus	MGZ	15017	40	17	2.35294	7		3.5	0	2	1	0	2	1	1	0	1	1	1	10	1	5	1	2
Pannosi	C. serotinus	MGZ	15017	30	13	2.30769	3.5		4	0	2	1	0	2	1	1	0	1	1	1	10	1	5	1	2
Pannosi	C. serotinus	MGZ	15017	27.5	13	2.11538	4		4	0	2	1	0	2	1	1	0	1	1	1	10	1	5	1	2
Pannosi	C. serotinus	MGZ	15017	27	13.5	2	4		4	0	2	1	0	2	1	1	0	1	1	1	10	1	5	1	2
Pannosi	C. serotinus	MGZ	15017	26.5	13	2.03846	3.5		4.5	0	2	1	0	2	1	1	0	1	1	1	10	1	5	1	2
Pannosi	C. serotinus	MGZ	15017	30	14	2.14286	5		3.5	0	2	1	0	2	1	1	0	1	1	1	10	1	5	1	2
Pannosi	C. serotinus	MGZ	15017	38	18	2.11111	4.5		4.5	0	2	1	0	2	1	1	0	1	1	1	10	1	5	1	2
Pannosi	C. serotinus	MGZ	15019	50	18	2.77778	12	35	3.5	0	2	1	1	2	1	1	0	1	1	1	10	1	5	1	2
Pannosi	C. serotinus	MGZ	15019	30	14	2.14286	6.5		3.5	0	2	1	1	2	1	1	0	1	1	1	10	1	5	1	2
Pannosi	C. serotinus	MGZ	15019	23	13	1.76923	3.5		3.5	0	2	1	1	2	1	1	0	1	1	1	10	1	5	1	2
Pannosi	C. serotinus	MGZ	15019	25	11.5	2.17391	5		3.5	0	2	1	1	2	1	1	0	1	1	1	10	1	5	1	2
Pannosi	C. serotinus	MGZ	15019	22	11	2	4		3.5	0	2	1	1	2	1	1	0	1	1	1	10	1	5	1	2
Pannosi	C. serotinus	MGZ	15019	20	10.5	1.90476	4.5		3.5	0	2	1	1	2	1	1	0	1	1	1	10	1	5	1	2
Pannosi	C. serotinus	MGZ	15019						4	0	2	1	1	2	1	1	0	1	1	1	10	1	5	1	2
Pannosi	C. serotinus	MGZ	15019						4	0	2	1	1	2	1	1	0	1	1	1	10	1	5	1	2
Pannosi	C. serotinus	MGZ	15019						4	0	2	1	1	2	1	1	0	1	1	1	10	1	5	1	2
Pannosi	C. serotinus	MGZ	15019						4	0	2	1	1	2	1	1	0	1	1	1	10	1	5	1	2
Pannosi	C. serotinus	MGZ	15020	38	18	2.11111	10	44.5	4	0	2	1	0	2	1	1	0	1	1	1	10	1	5	1	2
Pannosi	C. serotinus	MGZ	15020	24.5	13	1.88462	5	31.5	4	0	2	1	0	2	1	1	0	1	1	1	10	1	5	1	2
Pannosi	C. serotinus	MGZ	15020	32	11	2.90909	7	10	4	0	2	1	0	2	1	1	0	1	1	1	10	1	5	1	2
Pannosi	C. serotinus	MGZ	15020	20	10	2	4		4	0	2	1	0	2	1	1	0	1	1	1	10	1	5	1	2
Pannosi	C. serotinus	MGZ	15020	20	11	1.81818	4.5		4.5	0	2	1	0	2	1	1	0	1	1	1	10	1	5	1	2
Pannosi	C. serotinus	MGZ	15020	24.5	13	1.88462	5.5		3.5	0	2	1	0	2	1	1	0	1	1	1	10	1	5	1	2
Pannosi	C. serotinus	MGZ	15020	34	16	2.125	7		3.5	0	2	1	0	2	1	1	0	1	1	1	10	1	5	1	2
Pannosi	C. serotinus	MGZ	15021	33	15	2.2	3			0	2	1	0	2	1	1	0	1	1	1	10	1	5	1	2
Pannosi	C. serotinus	MGZ	15021	31.5	13.5	2.33333	4			0	2	1	0	2	1	1	0	1	1	1	10	1	5	1	2
Pannosi	C. serotinus	MGZ	15021	21.5	11.5	1.86957	4			0	2	1	0	2	1	1	0	1	1	1	10	1	5	1	2
Pannosi	C. serotinus	MGZ	15021	32	14	2.28571	6			0	2	1	0	2	1	1	0	1	1	1	10	1	5	1	2
Pannosi	C. serotinus	MGZ	15021	30	12.5	2.4	4			0	2	1	0	2	1	1	0	1	1	1	10	1	5	1	2
Pannosi	C. serotinus	MGZ	15021	24.5	11	2.22727	3.5			0	2	1	0	2	1	1	0	1	1	1	10	1	5	1	2
Pannosi	C. serotinus	MGZ	15021	22	12	1.83333	6			0	2	1	0	2	1	1	0	1	1	1	10	1	5	1	2
Pannosi	C. serotinus	MGZ	15021	30	13	2.30769	5.5			0	2	1	0	2	1	1	0	1	1	1	10	1	5	1	2
Pannosi	C. serotinus	MGZ	15021	31	13.5	2.2963	3.5			0	2	1	0	2	1	1	0	1	1	1	10	1	5	1	2
Pannosi	C. serotinus	MGZ	15021	25	12	2.08333	4			0	2	1	0	2	1	1	0	1	1	1	10	1	5	1	2
Pannosi	C. serotinus	MGZ	15022	39	13.5	2.88889	8			0	2	1	0	2	1	1	0	1	1	1	10	1	5	1	2
Pannosi	C. serotinus	MGZ	15022	48	20	2.4	8			0	2	1	0	2	1	1	0	1	1	1	10	1	5	1	2
Pannosi	C. serotinus	MGZ	15022	40	18.5	2.16216	8			0	2	1	0	2	1	1	0	1	1	1	10	1	5	1	2
Pannosi	C. serotinus	MGZ	15022	35	14	2.5	6			0	2	1	0	2	1	1	0	1	1	1	10	1	5	1	2
Pannosi	C. serotinus	MGZ	15022	25	13.5	1.85185	5			0	2	1	0	2	1	1	0	1	1	1	10	1	5	1	2
Pannosi	C. serotinus	MGZ	15022	35	16	2.1875	6.5			0	2	1	0	2	1	1	0	1	1	1	10	1	5	1	2
Pannosi	C. serotinus	MGZ	15023	35	16	2.1875	5			0	2	1	0	2	1	1	0	1	1	1	10	1	5	1	2
Pannosi	C. serotinus	MGZ	15023	42	20.5	2.04878	9			0	2	1	0	2	1	1	0	1	1	1	10	1	5	1	2
Pannosi	C. serotinus	MGZ	15023	30	13	2.30769	6.5			0	2	1	0	2	1	1	0	1	1	1	10	1	5	1	2
Pannosi	C. serotinus	MGZ	15023	22	13	1.69231	4			0	2	1	0	2	1	1	0	1	1	1	10	1	5	1	2
Pannosi	C. serotinus	MGZ	15023	43	23	1.86957	5			0	2	1	0	2	1	1	0	1	1	1	10	1	5	1	2
Pannosi	C. serotinus	MGZ	15023	33.5	16	2.09375	6.5			0	2	1	0	2	1	1	0	1	1	1	10	1	5	1	2
Pannosi	C. serotinus	MGZ	15023	32.5	15	2.16667	5.5			0	2	1	0	2	1	1	0	1	1	1	10	1	5	1	2
Pannosi	C. serotinus	MGZ	15024	45	17	2.64706	13	23	4	0	2	1	0	2	1	1	0	1	1	1	10	1	5	1	2
Pannosi	C. serotinus	MGZ	15024	50	22.5	2.22222	7	26	3.5	0	2	1	0	2	1	1	0	1	1	1	10	1	5	1	2
Pannosi	C. serotinus	MGZ	15024	25	16.5	1.51515	5.5	21.5	5	0	2	1	0	2	1	1	0	1	1	1	10	1	5	1	2
Pannosi	C. serotinus	MGZ	15024	32	14.5	2.2069	5	32	3.5	0	2	1	0	2	1	1	0	1	1	1	10	1	5	1	2
Pannosi	C. serotinus	MGZ	15024	25	11.5	2.17391	4	28	4	0	2	1	0	2	1	1	0	1	1	1	10	1	5	1	2
Pannosi	C. serotinus	MGZ	15024	20	10.5	1.90476	4	29	5	0	2	1	0	2	1	1	0	1	1	1	10	1	5	1	2
Pannosi	C. serotinus	MGZ	15024	24	10	2.4	5	32	4.5	0	2	1	0	2	1	1	0	1	1	1	10	1	5	1	2
Pannosi	C. serotinus	MGZ	15024	27	11.5	2.34783	5	27	4.5	0	2	1	0	2	1	1	0	1	1	1	10	1	5	1	2
Pannosi	C. serotinus	MGZ	15024	28	12.5	2.24	3	23	4.5	0	2	1	0	2	1	1	0	1	1	1	10	1	5	1	2
Pannosi	C. serotinus	MGZ	15024	36.5	15	2.43333	6	22	4.5	0	2	1	0	2	1	1	0	1	1	1	10	1	5	1	2
Pannosi	C. serotinus	MGZ	15025	48	18.5	2.59459	10	39.5	3.5	0	2	1	0	2	1	1	0	1	1	1	10	1	5	1	2
Pannosi	C. serotinus	MGZ	15025	30	15	2	7	42	3.5	0	2	1	0	2	1	1	0	1	1	1	10	1	5	1	2
Pannosi	C. serotinus	MGZ	15025	23	10.5	2.19048	6	28.5	4	0	2	1	0	2	1	1	0	1	1	1	10	1	5	1	2
Pannosi	C. serotinus	MGZ	15025	27	10.5	2.57143	6	27	4	0	2	1	0	2	1	1	0	1	1	1	10	1	5	1	2
Pannosi	C. serotinus	MGZ	15025	26.5	13	2.03846	5	30.5	4.5	0	2	1	0	2	1	1	0	1	1	1	10	1	5	1	2
Pannosi	C. serotinus	MGZ	15025	26	12.5	2.08	5.5	35	4	0	2	1	0	2	1	1	0	1	1	1	10	1	5	1	2
Pannosi	C. serotinus	MGZ	15025	20	11.5	1.73913	5	33	4	0	2	1	0	2	1	1	0	1	1	1	10	1	5	1	2
Pannosi	C. serotinus	MGZ	15025	27	14.5	1.86207	3	36	4	0	2	1	0	2	1	1	0	1	1	1	10	1	5	1	2
Pannosi	C. serotinus	MGZ	15025	28	13.5	2.07407	6	35	4	0	2	1	0	2	1	1	0	1	1	1	10	1	5	1	2
Pannosi	C. serotinus	MGZ	15025	38	17	2.23529	6	10	4.5	0	2	1	0	2	1	1	0	1	1	1	10	1	5	1	2
Pannosi	C. serotinus	MGZ	15026	34	15.5	2.19355	6	25	3.5	0	2	1	0	2	1	1	0	1	1	1	10	1	5	1	2
Pannosi	C. serotinus	MGZ	15026	30	13	2.30769	6	14.5	3.5	0	2	1	0	2	1	1	0	1	1	1	10	1	5	1	2
Pannosi	C. serotinus	MGZ	15026	30	13.5	2.22222	7	20	3.5	0	2	1	0	2	1	1	0	1	1	1	10	1	5	1	2
Pannosi	C. serotinus	MGZ	15026	25	10	2.5	6	25	3.5	0	2	1	0	2	1	1	0	1	1	1	10	1	5	1	2
Pannosi	C. serotinus	MGZ	15026	27	9.5	2.84211	4.5	22	3.5	0	2	1	0	2	1	1	0	1	1	1	10	1	5	1	2
Pannosi	C. serotinus	MGZ	15026	26	12.5	2.08	4	12	4	0	2	1	0	2	1	1	0	1	1	1	10	1	5	1	2
Pannosi	C. serotinus	MGZ	15026	25	10.5	2.38095	5.5	24	4	0	2	1	0	2	1	1	0	1	1	1	10	1	5	1	2
Pannosi	C. serotinus	MGZ	15026	28	11	2.54545	7	25	4	0	2	1	0	2	1	1	0	1	1	1	10	1	5	1	2
Pannosi	C. serotinus	MGZ	15026	21	9	2.33333	3.5	11.5	4	0	2	1	0	2	1	1	0	1	1	1	10	1	5	1	2
Pannosi	C. serotinus	MGZ	15026	27	11	2.45455	4	16.5	4.5	0	2	1	0	2	1	1	0	1	1	1	10	1	5	1	2
Pannosi	C. serotinus	MGZ	15027	26	15	1.73333	4.5	22	4	0	2	1	0	2	1	1	0	1	1	1	10	1	5	1	2
Pannosi	C. serotinus	MGZ	15027	22.5	11.5	1.95652	5	11	4	0	2	1	0	2	1	1	0	1	1	1	10	1	5	1	2
Pannosi	C. serotinus	MGZ	15027	28	13.5	2.07407	6	15	4	0	2	1	0	2	1	1	0	1	1	1	10	1	5	1	2
Pannosi	C. serotinus	MGZ	15027	20.5	13.5	1.51852	7.5		4	0	2	1	0	2	1	1	0	1	1	1	10	1	5	1	2
Pannosi	C. serotinus	MGZ	15027	17	8	2.125	3.5		4	0	2	1	0	2	1	1	0	1	1	1	10	1	5	1	2
Pannosi	C. serotinus	MGZ	15027	33.5	18	1.86111	4.5		4.5	0	2	1	0	2	1	1	0	1	1	1	10	1	5	1	2
Pannosi	C. serotinus	MGZ	15027	29	15	1.93333	5		4.5	0	2	1	0	2	1	1	0	1	1	1	10	1	5	1	2
Pannosi	C. serotinus	MGZ	15027	28.5	13.5	2.11111	6		3.5	0	2	1	0	2	1	1	0	1	1	1	10	1	5	1	2
Pannosi	C. serotinus	MGZ	15027	41	22	1.86364	7.5		3.5	0	2	1	0	2	1	1	0	1	1	1	10	1	5	1	2
Pannosi	C. serotinus	MGZ	15027						4.5	0	2	1	0	2	1	1	0	1	1	1	10	1	5	1	2
Pannosi	C. serotinus	MGZ	15028	30	14	2.14286	6			0	2	1	0	2	1	1	0	1	1	1	10	1	5	1	2
Pannosi	C. serotinus	MGZ	15028	40	18	2.22222	5			0	2	1	0	2	1	1	0	1	1	1	10	1	5	1	2
Pannosi	C. serotinus	MGZ	15028	33	16.5	2	7			0	2	1	0	2	1	1	0	1	1	1	10	1	5	1	2
Pannosi	C. serotinus	MGZ	15028	33.5	17	1.97059	8.5			0	2	1	0	2	1	1	0	1	1	1	10	1	5	1	2
Pannosi	C. serotinus	MGZ	15028	40	16.5	2.42424	6			0	2	1	0	2	1	1	0	1	1	1	10	1	5	1	2
Pannosi	C. serotinus	MGZ	15028	35	16.5	2.12121	5.5			0	2	1	0	2	1	1	0	1	1	1	10	1	5	1	2
Pannosi	C. serotinus	MGZ	15029	33	17	1.94118	5			0	2	1	0	2	1	1	0	1	1	1	10	1	5	1	2
Pannosi	C. serotinus	MGZ	15029	25	13	1.92308	4			0	2	1	0	2	1	1	0	1	1	1	10	1	5	1	2
Pannosi	C. serotinus	MGZ	15029	33.5	17	1.97059	5			0	2	1	0	2	1	1	0	1	1	1	10	1	5	1	2
Pannosi	C. serotinus	MGZ	15029	30	14	2.14286	5			0	2	1	0	2	1	1	0	1	1	1	10	1	5	1	2
Pannosi	C. serotinus	MGZ	15029	25	11	2.27273	4.5			0	2	1	0	2	1	1	0	1	1	1	10	1	5	1	2
Pannosi	C. serotinus	MGZ	15029	26.5	15.5	1.70968	4			0	2	1	0	2	1	1	0	1	1	1	10	1	5	1	2
Pannosi	C. serotinus	MGZ	15030	42	17	2.47059	6.5	24	3.5	0	2	1	0	2	1	1	0	1	1	1	10	1	5	1	2
Pannosi	C. serotinus	MGZ	15030	40	15.5	2.58065	5.5	15	3.5	0	2	1	0	2	1	1	0	1	1	1	10	1	5	1	2
Pannosi	C. serotinus	MGZ	15030	28	18.5	1.51351	6.5	22.5	3.5	0	2	1	0	2	1	1	0	1	1	1	10	1	5	1	2
Pannosi	C. serotinus	MGZ	15030	30.5	13.5	2.25926	3.5		4	0	2	1	0	2	1	1	0	1	1	1	10	1	5	1	2
Pannosi	C. serotinus	MGZ	15030	31	13	2.38462	3.5		4	0	2	1	0	2	1	1	0	1	1	1	10	1	5	1	2
Pannosi	C. serotinus	MGZ	15030	31.5	12.5	2.52	3		4	0	2	1	0	2	1	1	0	1	1	1	10	1	5	1	2
Pannosi	C. serotinus	MGZ	15030	35	17.5	2	4		4	0	2	1	0	2	1	1	0	1	1	1	10	1	5	1	2
Pannosi	C. serotinus	MGZ	15030	35	17	2.05882	4.5		4	0	2	1	0	2	1	1	0	1	1	1	10	1	5	1	2
Pannosi	C. serotinus	MGZ	15030	32	15	2.13333	5		4.5	0	2	1	0	2	1	1	0	1	1	1	10	1	5	1	2
Pannosi	C. serotinus	MGZ	15030	35	14	2.5	4		4.5	0	2	1	0	2	1	1	0	1	1	1	10	1	5	1	2
Pannosi	C. serotinus	MGZ	15031	35	15.5	2.25806	4.5			0	2	1	0	2	1	1	0	1	1	1	10	1	5	1	2
Pannosi	C. serotinus	MGZ	15031	33	16	2.0625	7			0	2	1	0	2	1	1	0	1	1	1	10	1	5	1	2
Pannosi	C. serotinus	MGZ	15031	33	15	2.2	5.5			0	2	1	0	2	1	1	0	1	1	1	10	1	5	1	2
Pannosi	C. serotinus	MGZ	15031	30.5	14	2.17857	5.5			0	2	1	0	2	1	1	0	1	1	1	10	1	5	1	2
Pannosi	C. serotinus	MGZ	15031	38	14	2.71429	6.5			0	2	1	0	2	1	1	0	1	1	1	10	1	5	1	2
Pannosi	C. serotinus	MGZ	15031	35	15.5	2.25806	5			0	2	1	0	2	1	1	0	1	1	1	10	1	5	1	2
Pannosi	C. serotinus	MGZ	15031	40	16	2.5	6.5			0	2	1	0	2	1	1	0	1	1	1	10	1	5	1	2
Pannosi	C. serotinus	MGZ	15031	25	13	1.92308	5.5			0	2	1	0	2	1	1	0	1	1	1	10	1	5	1	2
Pannosi	C. serotinus	MGZ	15031	35	16	2.1875	6.5			0	2	1	0	2	1	1	0	1	1	1	10	1	5	1	2
Pannosi	C. serotinus	MGZ	15031	22.5	12.5	1.8	4.5			0	2	1	0	2	1	1	0	1	1	1	10	1	5	1	2
Pannosi	C. serotinus	MGZ	15032	28	13	2.15385	3	12	3.5	0	2	1	0	2	1	1	0	1	1	1	10	1	5	1	2
Pannosi	C. serotinus	MGZ	15032	18	9	2	4	11	3.5	0	2	1	0	2	1	1	0	1	1	1	10	1	5	1	2
Pannosi	C. serotinus	MGZ	15032	26	10	2.6	5	29	3.5	0	2	1	0	2	1	1	0	1	1	1	10	1	5	1	2
Pannosi	C. serotinus	MGZ	15032	33	15.5	2.12903	5		4	0	2	1	0	2	1	1	0	1	1	1	10	1	5	1	2
Pannosi	C. serotinus	MGZ	15032	28	14.5	1.93103	4		4	0	2	1	0	2	1	1	0	1	1	1	10	1	5	1	2
Pannosi	C. serotinus	MGZ	15032	19	9	2.11111	2.5		4	0	2	1	0	2	1	1	0	1	1	1	10	1	5	1	2
Pannosi	C. serotinus	MGZ	15032	27	12	2.25	4.5		4	0	2	1	0	2	1	1	0	1	1	1	10	1	5	1	2
Pannosi	C. serotinus	MGZ	15032	19.5	9	2.16667	3.5		4	0	2	1	0	2	1	1	0	1	1	1	10	1	5	1	2
Pannosi	C. serotinus	MGZ	15032	24	10.5	2.28571	4.5		4	0	2	1	0	2	1	1	0	1	1	1	10	1	5	1	2
Pannosi	C. serotinus	MGZ	15032	21.5	9.5	2.26316	3.5		4.5	0	2	1	0	2	1	1	0	1	1	1	10	1	5	1	2
Pannosi	C. serotinus	MGZ	15033	30	15	2	6.5	27.5	4	0	2	1	0	2	1	1	0	1	1	1	10	1	5	1	2
Pannosi	C. serotinus	MGZ	15033	28.5	14	2.03571	6	22	4	0	2	1	0	2	1	1	0	1	1	1	10	1	5	1	2
Pannosi	C. serotinus	MGZ	15033	25	10.5	2.38095	4.5	25	4	0	2	1	0	2	1	1	0	1	1	1	10	1	5	1	2
Pannosi	C. serotinus	MGZ	15033	30	11	2.72727	5	23	4	0	2	1	0	2	1	1	0	1	1	1	10	1	5	1	2
Pannosi	C. serotinus	MGZ	15033	23	9	2.55556	4.5	20	4	0	2	1	0	2	1	1	0	1	1	1	10	1	5	1	2
Pannosi	C. serotinus	MGZ	15033	21	10	2.1	2.5	16.5	4	0	2	1	0	2	1	1	0	1	1	1	10	1	5	1	2
Pannosi	C. serotinus	MGZ	15033	31	13	2.38462	5		3.5	0	2	1	0	2	1	1	0	1	1	1	10	1	5	1	2
Pannosi	C. serotinus	MGZ	15033	37	16	2.3125	6		3.5	0	2	1	0	2	1	1	0	1	1	1	10	1	5	1	2
Pannosi	C. serotinus	MGZ	15033	35	15	2.33333	5		3.5	0	2	1	0	2	1	1	0	1	1	1	10	1	5	1	2
Pannosi	C. serotinus	MGZ	15033	31.5	13.5	2.33333	6		3.5	0	2	1	0	2	1	1	0	1	1	1	10	1	5	1	2
Pannosi	C. serotinus	MGZ	15034	39.5	16.5	2.39394	5.5	70	3.5	0	2	1	0	2	1	1	0	1	1	1	10	1	5	1	2
Pannosi	C. serotinus	MGZ	15034	48	22.5	2.13333	5	28	3.5	0	2	1	0	2	1	1	0	1	1	1	10	1	5	1	2
Pannosi	C. serotinus	MGZ	15034	50	20	2.5	7	39.5	3.5	0	2	1	0	2	1	1	0	1	1	1	10	1	5	1	2
Pannosi	C. serotinus	MGZ	15034	46	20	2.3	5	29	3.5	0	2	1	0	2	1	1	0	1	1	1	10	1	5	1	2
Pannosi	C. serotinus	MGZ	15034	42	19.5	2.15385	4.5	56.5	3.5	0	2	1	0	2	1	1	0	1	1	1	10	1	5	1	2
Pannosi	C. serotinus	MGZ	15034	42	20	2.1	5	55	3.5	0	2	1	0	2	1	1	0	1	1	1	10	1	5	1	2
Pannosi	C. serotinus	MGZ	15034	32.5	15	2.16667	5.5	47	3.5	0	2	1	0	2	1	1	0	1	1	1	10	1	5	1	2
Pannosi	C. serotinus	MGZ	15034	40	16	2.5	7	31	4	0	2	1	0	2	1	1	0	1	1	1	10	1	5	1	2
Pannosi	C. serotinus	MGZ	15034						4	0	2	1	0	2	1	1	0	1	1	1	10	1	5	1	2
Pannosi	C. serotinus	MGZ	15034						4	0	2	1	0	2	1	1	0	1	1	1	10	1	5	1	2
Pannosi	C. serotinus	MGZ	15035	39	16.5	2.36364	6	28	4	0	2	1	0	2	1	1	0	1	1	1	10	1	5	1	2
Pannosi	C. serotinus	MGZ	15035	42	16	2.625	6.5	26	4	0	2	1	0	2	1	1	0	1	1	1	10	1	5	1	2
Pannosi	C. serotinus	MGZ	15035	35	13	2.69231	4.5		4	0	2	1	0	2	1	1	0	1	1	1	10	1	5	1	2
Pannosi	C. serotinus	MGZ	15035	27	11	2.45455	4		4	0	2	1	0	2	1	1	0	1	1	1	10	1	5	1	2
Pannosi	C. serotinus	MGZ	15035	31.5	14	2.25	4		4	0	2	1	0	2	1	1	0	1	1	1	10	1	5	1	2
Pannosi	C. serotinus	MGZ	15035	25	14.5	1.72414	3.5		4.5	0	2	1	0	2	1	1	0	1	1	1	10	1	5	1	2
Pannosi	C. serotinus	MGZ	15035						3.5	0	2	1	0	2	1	1	0	1	1	1	10	1	5	1	2
Pannosi	C. serotinus	MGZ	15035						3.5	0	2	1	0	2	1	1	0	1	1	1	10	1	5	1	2
Pannosi	C. serotinus	MGZ	15035						3.5	0	2	1	0	2	1	1	0	1	1	1	10	1	5	1	2
Pannosi	C. serotinus	MGZ	15035						4	0	2	1	0	2	1	1	0	1	1	1	10	1	5	1	2
Microphylli	C. sp. 3	YH	15096	11	5.5	2	2.5	10	4.5	0	1	0	1	0	0	1	1	1	0	1	8	1	4	2	2
Microphylli	C. sp. 3	YH	15096	9	5	1.8	2.5	9.5	4.5	0	1	0	1	0	0	1	1	1	0	1	8	1	4	2	2
Microphylli	C. sp. 3	YH	15096	8	5	1.6	2	15	4.5	0	1	0	1	0	0	1	1	1	0	1	8	1	4	2	2
Microphylli	C. sp. 3	YH	15096	8.5	5	1.7	2	10	5	0	1	0	1	0	0	1	1	1	0	1	8	1	4	2	2
Microphylli	C. sp. 3	YH	15096	9.5	5.5	1.72727	2	7	5.5	0	1	0	1	0	0	1	1	1	0	1	8	1	4	2	2
Microphylli	C. sp. 3	YH	15096	9.5	5	1.9	1	16	5.5	0	1	0	1	0	0	1	1	1	0	1	8	1	4	2	2
Microphylli	C. sp. 3	YH	15096	10	6	1.66667	1.5	25	5.5	0	1	0	1	0	0	1	1	1	0	1	8	1	4	2	2
Microphylli	C. sp. 3	YH	15096	8.5	5	1.7	1.5	12	5.5	0	1	0	1	0	0	1	1	1	0	1	8	1	4	2	2
Microphylli	C. sp. 3	YH	15096	10.5	5.5	1.90909	1.5	12.5	4.5	0	1	0	1	0	0	1	1	1	0	1	8	1	4	2	2
Microphylli	C. sp. 3	YH	15096	9	5	1.8	1.5	17	5	0	1	0	1	0	0	1	1	1	0	1	8	1	4	2	2
Microphylli	C. sp. 3	YH	15097	8	4.5	1.77778	2.5	8	5	0	1	0	1	0	0	1	1	1	0	1	8	1	4	2	2
Microphylli	C. sp. 3	YH	15097	7.5	4.5	1.66667	1	10	5	0	1	0	1	0	0	1	1	1	0	1	8	1	4	2	2
Microphylli	C. sp. 3	YH	15097	6	4	1.5	1.5	12	4.5	0	1	0	1	0	0	1	1	1	0	1	8	1	4	2	2
Microphylli	C. sp. 3	YH	15097	6	4	1.5	1.5	10.5	4.5	0	1	0	1	0	0	1	1	1	0	1	8	1	4	2	2
Microphylli	C. sp. 3	YH	15097	9.5	5	1.9	2	8.5	4.5	0	1	0	1	0	0	1	1	1	0	1	8	1	4	2	2
Microphylli	C. sp. 3	YH	15097	11	5.5	2	2	9	4.5	0	1	0	1	0	0	1	1	1	0	1	8	1	4	2	2
Microphylli	C. sp. 3	YH	15097	8	4.5	1.77778	1.5		4.5	0	1	0	1	0	0	1	1	1	0	1	8	1	4	2	2
Microphylli	C. sp. 3	YH	15097	7	4.5	1.55556	3		4	0	1	0	1	0	0	1	1	1	0	1	8	1	4	2	2
Microphylli	C. sp. 3	YH	15097	9	4.5	2	2			0	1	0	1	0	0	1	1	1	0	1	8	1	4	2	2
Microphylli	C. sp. 3	YH	15097	6.5	4.5	1.44444	1.5			0	1	0	1	0	0	1	1	1	0	1	8	1	4	2	2
Microphylli	C. sp. 3	YH	15098	9	5	1.8	1.5		4.5	0	1	0	1	0	0	1	1	1	0	1	8	1	4	2	2
Microphylli	C. sp. 3	YH	15098	9.5	5	1.9	2			0	1	0	1	0	0	1	1	1	0	1	8	1	4	2	2
Microphylli	C. sp. 3	YH	15098	9	5	1.8	2			0	1	0	1	0	0	1	1	1	0	1	8	1	4	2	2
Microphylli	C. sp. 3	YH	15098	8.5	4	2.125	2			0	1	0	1	0	0	1	1	1	0	1	8	1	4	2	2
Microphylli	C. sp. 3	YH	15098	6	3	2	1			0	1	0	1	0	0	1	1	1	0	1	8	1	4	2	2
Microphylli	C. sp. 3	YH	15098	10	5	2	2			0	1	0	1	0	0	1	1	1	0	1	8	1	4	2	2
Microphylli	C. sp. 3	YH	15098	8.5	4	2.125	2			0	1	0	1	0	0	1	1	1	0	1	8	1	4	2	2
Microphylli	C. sp. 3	YH	15098	10.5	6	1.75	1.5			0	1	0	1	0	0	1	1	1	0	1	8	1	4	2	2
Microphylli	C. sp. 3	YH	15098	12	5.5	2.18182	2.5			0	1	0	1	0	0	1	1	1	0	1	8	1	4	2	2
Microphylli	C. sp. 3	YH	15098	11.5	6	1.91667	1.5			0	1	0	1	0	0	1	1	1	0	1	8	1	4	2	2
Microphylli	C. sp. 3	YH	15099	9.5	5.5	1.72727	2	10	4.5	0	1	0	1	0	0	1	1	1	0	1	8	1	4	2	2
Microphylli	C. sp. 3	YH	15099	7.5	4.5	1.66667	2	12	4.5	0	1	0	1	0	0	1	1	1	0	1	8	1	4	2	2
Microphylli	C. sp. 3	YH	15099	9.5	5	1.9	2	3	5	0	1	0	1	0	0	1	1	1	0	1	8	1	4	2	2
Microphylli	C. sp. 3	YH	15099	9.5	5	1.9	1		5	0	1	0	1	0	0	1	1	1	0	1	8	1	4	2	2
Microphylli	C. sp. 3	YH	15099	9	4.5	2	1		5	0	1	0	1	0	0	1	1	1	0	1	8	1	4	2	2
Microphylli	C. sp. 3	YH	15099	7	4	1.75	1		5.5	0	1	0	1	0	0	1	1	1	0	1	8	1	4	2	2
Microphylli	C. sp. 3	YH	15099	7.5	4.5	1.66667	1.5		6	0	1	0	1	0	0	1	1	1	0	1	8	1	4	2	2
Microphylli	C. sp. 3	YH	15099	8.5	5	1.7	2.5		4.5	0	1	0	1	0	0	1	1	1	0	1	8	1	4	2	2
Microphylli	C. sp. 3	YH	15099	10	6.5	1.53846	2		4.5	0	1	0	1	0	0	1	1	1	0	1	8	1	4	2	2
Microphylli	C. sp. 3	YH	15099	8	5	1.6	2		4	0	1	0	1	0	0	1	1	1	0	1	8	1	4	2	2
Microphylli	C. sp. 3	YH	16000	9.5	5.5	1.72727	2	8.5	5	0	1	0	1	0	0	1	1	1	0	1	8	1	4	2	2
Microphylli	C. sp. 3	YH	16000	9	5	1.8	2	10	5	0	1	0	1	0	0	1	1	1	0	1	8	1	4	2	2
Microphylli	C. sp. 3	YH	16000	9.5	5	1.9	1.5	12	4	0	1	0	1	0	0	1	1	1	0	1	8	1	4	2	2
Microphylli	C. sp. 3	YH	16000	8.5	4.5	1.88889	1	3	4	0	1	0	1	0	0	1	1	1	0	1	8	1	4	2	2
Microphylli	C. sp. 3	YH	16000	9	4	2.25	1.5	5	5	0	1	0	1	0	0	1	1	1	0	1	8	1	4	2	2
Microphylli	C. sp. 3	YH	16000	8	4	2	1.5	7	5	0	1	0	1	0	0	1	1	1	0	1	8	1	4	2	2
Microphylli	C. sp. 3	YH	16000	9	4.5	2	1	5.5	6	0	1	0	1	0	0	1	1	1	0	1	8	1	4	2	2
Microphylli	C. sp. 3	YH	16000	9.5	5.5	1.72727	1.5	12	5.5	0	1	0	1	0	0	1	1	1	0	1	8	1	4	2	2
Microphylli	C. sp. 3	YH	16000	10	5.5	1.81818	1	10	5	0	1	0	1	0	0	1	1	1	0	1	8	1	4	2	2
Microphylli	C. sp. 3	YH	16000	9	4.5	2	1		5	0	1	0	1	0	0	1	1	1	0	1	8	1	4	2	2
Microphylli	C. sp. 3	YH	16001	9.5	4.5	2.11111	2	16	5	0	1	0	1	0	0	1	1	1	0	1	8	1	4	2	2
Microphylli	C. sp. 3	YH	16001	13	7	1.85714	2.5	10	5	0	1	0	1	0	0	1	1	1	0	1	8	1	4	2	2
Microphylli	C. sp. 3	YH	16001	11	5	2.2	2.5	18.5	5	0	1	0	1	0	0	1	1	1	0	1	8	1	4	2	2
Microphylli	C. sp. 3	YH	16001	11.5	6.5	1.76923	2.5	11	5	0	1	0	1	0	0	1	1	1	0	1	8	1	4	2	2
Microphylli	C. sp. 3	YH	16001	12	6	2	2	14	5.5	0	1	0	1	0	0	1	1	1	0	1	8	1	4	2	2
Microphylli	C. sp. 3	YH	16001	9	4.5	2	2	21.5	5.5	0	1	0	1	0	0	1	1	1	0	1	8	1	4	2	2
Microphylli	C. sp. 3	YH	16001	8.5	5	1.7	2		6	0	1	0	1	0	0	1	1	1	0	1	8	1	4	2	2
Microphylli	C. sp. 3	YH	16001	9.5	5	1.9	2		6	0	1	0	1	0	0	1	1	1	0	1	8	1	4	2	2
Microphylli	C. sp. 3	YH	16001	9.5	5.5	1.72727	2		5	0	1	0	1	0	0	1	1	1	0	1	8	1	4	2	2
Microphylli	C. sp. 3	YH	16001	10	6	1.66667	2.5		4.5	0	1	0	1	0	0	1	1	1	0	1	8	1	4	2	2
Microphylli	C. sp. 3	YH	16002	7	4.5	1.55556	1.5	4	4.5	0	1	0	1	0	0	1	1	1	0	1	8	1	4	2	2
Microphylli	C. sp. 3	YH	16002	7	3.5	2	1	4	4.5	0	1	0	1	0	0	1	1	1	0	1	8	1	4	2	2
Microphylli	C. sp. 3	YH	16002	7.5	4.5	1.66667	1.5	7	4.5	0	1	0	1	0	0	1	1	1	0	1	8	1	4	2	2
Microphylli	C. sp. 3	YH	16002	6.5	4.5	1.44444	1.5	9	5	0	1	0	1	0	0	1	1	1	0	1	8	1	4	2	2
Microphylli	C. sp. 3	YH	16002	8	4.5	1.77778	1.5	10	5	0	1	0	1	0	0	1	1	1	0	1	8	1	4	2	2
Microphylli	C. sp. 3	YH	16002	6	3.5	1.71429	1	6.5	5.5	0	1	0	1	0	0	1	1	1	0	1	8	1	4	2	2
Microphylli	C. sp. 3	YH	16002	8	4.5	1.77778	1	5.5	5.5	0	1	0	1	0	0	1	1	1	0	1	8	1	4	2	2
Microphylli	C. sp. 3	YH	16002	9	4.5	2	1	2.5	5.5	0	1	0	1	0	0	1	1	1	0	1	8	1	4	2	2
Microphylli	C. sp. 3	YH	16002	8.5	4.5	1.88889	1.5	3	6	0	1	0	1	0	0	1	1	1	0	1	8	1	4	2	2
Microphylli	C. sp. 3	YH	16002	9	4.5	2	1	7.5	4.5	0	1	0	1	0	0	1	1	1	0	1	8	1	4	2	2
Microphylli	C. sp. 3	YH	16003	7	3.5	2	1.5	7	5	0	1	0	1	0	0	1	1	1	0	1	8	1	4	2	2
Microphylli	C. sp. 3	YH	16003	7.5	4.5	1.66667	1.5	9	5.5	0	1	0	1	0	0	1	1	1	0	1	8	1	4	2	2
Microphylli	C. sp. 3	YH	16003	9	6	1.5	1	5	6	0	1	0	1	0	0	1	1	1	0	1	8	1	4	2	2
Microphylli	C. sp. 3	YH	16003	6.5	3.5	1.85714	1	4.5	5.5	0	1	0	1	0	0	1	1	1	0	1	8	1	4	2	2
Microphylli	C. sp. 3	YH	16003	8	4	2	1	6	5	0	1	0	1	0	0	1	1	1	0	1	8	1	4	2	2
Microphylli	C. sp. 3	YH	16003	8	5	1.6	1.5	15	5	0	1	0	1	0	0	1	1	1	0	1	8	1	4	2	2
Microphylli	C. sp. 3	YH	16003	8.5	4	2.125	1	12	5	0	1	0	1	0	0	1	1	1	0	1	8	1	4	2	2
Microphylli	C. sp. 3	YH	16003	8	4	2	1.5	4	4.5	0	1	0	1	0	0	1	1	1	0	1	8	1	4	2	2
Microphylli	C. sp. 3	YH	16003	7.5	4.5	1.66667	1.5		5	0	1	0	1	0	0	1	1	1	0	1	8	1	4	2	2
Microphylli	C. sp. 3	YH	16003	9	5.5	1.63636	1.5		4.5	0	1	0	1	0	0	1	1	1	0	1	8	1	4	2	2
Microphylli	C. sp. 3	YH	16004	10	4.5	2.22222	1	5.5	5.5	0	1	0	1	0	0	1	1	1	0	1	8	1	4	2	2
Microphylli	C. sp. 3	YH	16004	8	3.5	2.28571	1	8	5.5	0	1	0	1	0	0	1	1	1	0	1	8	1	4	2	2
Microphylli	C. sp. 3	YH	16004	6.5	3.5	1.85714	1	5	4.5	0	1	0	1	0	0	1	1	1	0	1	8	1	4	2	2
Microphylli	C. sp. 3	YH	16004	8	4.5	1.77778	1.5	7	6	0	1	0	1	0	0	1	1	1	0	1	8	1	4	2	2
Microphylli	C. sp. 3	YH	16004	8	4	2	1	6	5.5	0	1	0	1	0	0	1	1	1	0	1	8	1	4	2	2
Microphylli	C. sp. 3	YH	16004	5.5	3	1.83333	1	6	4.5	0	1	0	1	0	0	1	1	1	0	1	8	1	4	2	2
Microphylli	C. sp. 3	YH	16004	8	4.5	1.77778	1	3	5.5	0	1	0	1	0	0	1	1	1	0	1	8	1	4	2	2
Microphylli	C. sp. 3	YH	16004	9.5	4.5	2.11111	1	12	5	0	1	0	1	0	0	1	1	1	0	1	8	1	4	2	2
Microphylli	C. sp. 3	YH	16004	7	4	1.75	1	20	5	0	1	0	1	0	0	1	1	1	0	1	8	1	4	2	2
Microphylli	C. sp. 3	YH	16004	9.5	5.5	1.72727	1	2.5		0	1	0	1	0	0	1	1	1	0	1	8	1	4	2	2
Microphylli	C. sp. 3	YH	16005	11	6	1.83333	1.5	15	4.5	0	1	0	1	0	0	1	1	1	0	1	8	1	4	2	2
Microphylli	C. sp. 3	YH	16005	11.5	6	1.91667	2	26.5	5	0	1	0	1	0	0	1	1	1	0	1	8	1	4	2	2
Microphylli	C. sp. 3	YH	16005	10	5.5	1.81818	1		5	0	1	0	1	0	0	1	1	1	0	1	8	1	4	2	2
Microphylli	C. sp. 3	YH	16005	9	5	1.8	1		5	0	1	0	1	0	0	1	1	1	0	1	8	1	4	2	2
Microphylli	C. sp. 3	YH	16005	12	5.5	2.18182	2.5		5	0	1	0	1	0	0	1	1	1	0	1	8	1	4	2	2
Microphylli	C. sp. 3	YH	16005	12	7	1.71429	1		5.5	0	1	0	1	0	0	1	1	1	0	1	8	1	4	2	2
Microphylli	C. sp. 3	YH	16005	11.5	6.5	1.76923	2		5.5	0	1	0	1	0	0	1	1	1	0	1	8	1	4	2	2
Microphylli	C. sp. 3	YH	16005	12.5	6	2.08333	2		5.5	0	1	0	1	0	0	1	1	1	0	1	8	1	4	2	2
Microphylli	C. sp. 3	YH	16005	12.5	6	2.08333	2		5	0	1	0	1	0	0	1	1	1	0	1	8	1	4	2	2
Microphylli	C. sp. 3	YH	16005	10	4.5	2.22222	2		5.5	0	1	0	1	0	0	1	1	1	0	1	8	1	4	2	2
Pannosi	C. brickellii	DPZ	15147	34	14.5	2.34483	5.5	11.5	4	0	1	1	1	0	2	1	1	1	1	1	0	1	5	1	1
Pannosi	C. brickellii	DPZ	15147	32	19.5	1.64103	4	23	4	0	1	1	1	0	2	1	1	1	1	1	0	1	5	1	1
Pannosi	C. brickellii	DPZ	15147	23.5	13	1.80769	5	19.5	4	0	1	1	1	0	2	1	1	1	1	1	0	1	5	1	1
Pannosi	C. brickellii	DPZ	15147	36	16.5	2.18182	4	17.5	4.5	0	1	1	1	0	2	1	1	1	1	1	0	1	5	1	1
Pannosi	C. brickellii	DPZ	15147	27	12	2.25	3.5	21	5	0	1	1	1	0	2	1	1	1	1	1	0	1	5	1	1
Pannosi	C. brickellii	DPZ	15147	34	20	1.7	6.5	15	5	0	1	1	1	0	2	1	1	1	1	1	0	1	5	1	1
Pannosi	C. brickellii	DPZ	15147	31	16.5	1.87879	5	15	4.5	0	1	1	1	0	2	1	1	1	1	1	0	1	5	1	1
Pannosi	C. brickellii	DPZ	15147	24.5	14	1.75	4		5	0	1	1	1	0	2	1	1	1	1	1	0	1	5	1	1
Pannosi	C. brickellii	DPZ	15147	18.5	9.5	1.94737	4		4	0	1	1	1	0	2	1	1	1	1	1	0	1	5	1	1
Pannosi	C. brickellii	DPZ	15147	32	14.5	2.2069	6.5		4.5	0	1	1	1	0	2	1	1	1	1	1	0	1	5	1	1
Pannosi	C. brickellii	DPZ	15148	29	13.5	2.14815	4.5	26.5	4	0	1	1	1	0	2	1	1	1	1	1	0	1	5	1	1
Pannosi	C. brickellii	DPZ	15148	30	14.5	2.06897	4	13	4	0	1	1	1	0	2	1	1	1	1	1	0	1	5	1	1
Pannosi	C. brickellii	DPZ	15148	26	13	2	4	19	4	0	1	1	1	0	2	1	1	1	1	1	0	1	5	1	1
Pannosi	C. brickellii	DPZ	15148	29.5	13.5	2.18519	5	15	4	0	1	1	1	0	2	1	1	1	1	1	0	1	5	1	1
Pannosi	C. brickellii	DPZ	15148	23	12	1.91667	3	20	4.5	0	1	1	1	0	2	1	1	1	1	1	0	1	5	1	1
Pannosi	C. brickellii	DPZ	15148	24.5	13.5	1.81481	3	19	4.5	0	1	1	1	0	2	1	1	1	1	1	0	1	5	1	1
Pannosi	C. brickellii	DPZ	15148	23	13	1.76923	5	17	4.5	0	1	1	1	0	2	1	1	1	1	1	0	1	5	1	1
Pannosi	C. brickellii	DPZ	15148	20	9.5	2.10526	3	16.5	5	0	1	1	1	0	2	1	1	1	1	1	0	1	5	1	1
Pannosi	C. brickellii	DPZ	15148	19	8.5	2.23529	3.5	19	5.5	0	1	1	1	0	2	1	1	1	1	1	0	1	5	1	1
Pannosi	C. brickellii	DPZ	15148	28.5	12.5	2.28	3	38	5	0	1	1	1	0	2	1	1	1	1	1	0	1	5	1	1
Pannosi	C. brickellii	DPZ	15149	20	9.5	2.10526	3.5	24	4.5	0	1	1	1	0	2	1	1	1	1	1	0	1	5	1	1
Pannosi	C. brickellii	DPZ	15149	18	8.5	2.11765	2.5	27	4.5	0	1	1	1	0	2	1	1	1	1	1	0	1	5	1	1
Pannosi	C. brickellii	DPZ	15149	24	11	2.18182	3	32	4.5	0	1	1	1	0	2	1	1	1	1	1	0	1	5	1	1
Pannosi	C. brickellii	DPZ	15149	24	9.5	2.52632	3	37	5	0	1	1	1	0	2	1	1	1	1	1	0	1	5	1	1
Pannosi	C. brickellii	DPZ	15149	20	9.5	2.10526	4.5	21.5	5	0	1	1	1	0	2	1	1	1	1	1	0	1	5	1	1
Pannosi	C. brickellii	DPZ	15149	21.5	10	2.15	3.5	31.5	5.5	0	1	1	1	0	2	1	1	1	1	1	0	1	5	1	1
Pannosi	C. brickellii	DPZ	15149	24.5	12	2.04167	3		5.5	0	1	1	1	0	2	1	1	1	1	1	0	1	5	1	1
Pannosi	C. brickellii	DPZ	15149						5.5	0	1	1	1	0	2	1	1	1	1	1	0	1	5	1	1
Pannosi	C. brickellii	DPZ	15149						5.5	0	1	1	1	0	2	1	1	1	1	1	0	1	5	1	1
Pannosi	C. brickellii	DPZ	15149						6	0	1	1	1	0	2	1	1	1	1	1	0	1	5	1	1
Pannosi	C. brickellii	DPZ	15150	17	8	2.125	2.5	17	5	0	1	1	1	0	2	1	1	1	1	1	0	1	5	1	1
Pannosi	C. brickellii	DPZ	15150	23	12	1.91667	4.5		5	0	1	1	1	0	2	1	1	1	1	1	0	1	5	1	1
Pannosi	C. brickellii	DPZ	15150	16	8	2	3.5		5	0	1	1	1	0	2	1	1	1	1	1	0	1	5	1	1
Pannosi	C. brickellii	DPZ	15150	22.5	10.5	2.14286	3		5	0	1	1	1	0	2	1	1	1	1	1	0	1	5	1	1
Pannosi	C. brickellii	DPZ	15150	20	10	2	2.5		4.5	0	1	1	1	0	2	1	1	1	1	1	0	1	5	1	1
Pannosi	C. brickellii	DPZ	15150	17	8	2.125	3		4.5	0	1	1	1	0	2	1	1	1	1	1	0	1	5	1	1
Pannosi	C. brickellii	DPZ	15150	14.5	9	1.61111	3		4	0	1	1	1	0	2	1	1	1	1	1	0	1	5	1	1
Pannosi	C. brickellii	DPZ	15150	14.5	9	1.61111	2.5			0	1	1	1	0	2	1	1	1	1	1	0	1	5	1	1
Pannosi	C. brickellii	DPZ	15150	12	7	1.71429	2.5			0	1	1	1	0	2	1	1	1	1	1	0	1	5	1	1
Pannosi	C. brickellii	DPZ	15152	22	13	1.69231	2.5			0	1	1	1	0	2	1	1	1	1	1	0	1	5	1	1
Pannosi	C. brickellii	DPZ	15152	22.5	11	2.04545	3			0	1	1	1	0	2	1	1	1	1	1	0	1	5	1	1
Pannosi	C. brickellii	DPZ	15152	22	10	2.2	3			0	1	1	1	0	2	1	1	1	1	1	0	1	5	1	1
Pannosi	C. brickellii	DPZ	15152	21	10	2.1	3.5			0	1	1	1	0	2	1	1	1	1	1	0	1	5	1	1
Pannosi	C. brickellii	DPZ	15152	25	15	1.66667	5			0	1	1	1	0	2	1	1	1	1	1	0	1	5	1	1
Pannosi	C. brickellii	DPZ	15153	17.5	10.5	1.66667	4.5			0	1	1	1	0	2	1	1	1	1	1	0	1	5	1	1
Pannosi	C. brickellii	DPZ	15153	19	11	1.72727	4			0	1	1	1	0	2	1	1	1	1	1	0	1	5	1	1
Pannosi	C. brickellii	DPZ	15153	15	10	1.5	2.5			0	1	1	1	0	2	1	1	1	1	1	0	1	5	1	1
Pannosi	C. brickellii	DPZ	15153	22	12	1.83333	5			0	1	1	1	0	2	1	1	1	1	1	0	1	5	1	1
Pannosi	C. brickellii	DPZ	15153	23	12	1.91667	6			0	1	1	1	0	2	1	1	1	1	1	0	1	5	1	1
Pannosi	C. brickellii	DPZ	15153	19.5	11.5	1.69565	2			0	1	1	1	0	2	1	1	1	1	1	0	1	5	1	1
Pannosi	C. brickellii	DPZ	15153	19	11	1.72727	4.5			0	1	1	1	0	2	1	1	1	1	1	0	1	5	1	1
Pannosi	C. brickellii	DPZ	15153	18	10.5	1.71429	3			0	1	1	1	0	2	1	1	1	1	1	0	1	5	1	1
Pannosi	C. brickellii	DPZ	15153	17	10	1.7	3			0	1	1	1	0	2	1	1	1	1	1	0	1	5	1	1
Pannosi	C. brickellii	DPZ	15153	16	10.5	1.52381	4.5			0	1	1	1	0	2	1	1	1	1	1	0	1	5	1	1
Pannosi	C. brickellii	DPZ	15154	22	10	2.2	4.5	12	4.5	0	1	1	1	0	2	1	1	1	1	1	0	1	5	1	1
Pannosi	C. brickellii	DPZ	15154	28	13	2.15385	4	19	4.5	0	1	1	1	0	2	1	1	1	1	1	0	1	5	1	1
Pannosi	C. brickellii	DPZ	15154	27	14	1.92857	5	10	4	0	1	1	1	0	2	1	1	1	1	1	0	1	5	1	1
Pannosi	C. brickellii	DPZ	15154	21	13	1.61538	4.5		5	0	1	1	1	0	2	1	1	1	1	1	0	1	5	1	1
Pannosi	C. brickellii	DPZ	15154	22.5	12	1.875	4.5			0	1	1	1	0	2	1	1	1	1	1	0	1	5	1	1
Pannosi	C. brickellii	DPZ	15154	20.5	10.5	1.95238	3.5			0	1	1	1	0	2	1	1	1	1	1	0	1	5	1	1
Pannosi	C. brickellii	DPZ	15154	20	10.5	1.90476	3			0	1	1	1	0	2	1	1	1	1	1	0	1	5	1	1
Pannosi	C. brickellii	DPZ	15154	20.5	9	2.27778	4.5			0	1	1	1	0	2	1	1	1	1	1	0	1	5	1	1
Pannosi	C. brickellii	DPZ	15154	21.5	9.5	2.26316	5			0	1	1	1	0	2	1	1	1	1	1	0	1	5	1	1
Pannosi	C. brickellii	DPZ	15155	28	16.5	1.69697	3.5	22	5.5	0	1	1	1	0	2	1	1	1	1	1	0	1	5	1	1
Pannosi	C. brickellii	DPZ	15155	28.5	16	1.78125	3.5	27	5.5	0	1	1	1	0	2	1	1	1	1	1	0	1	5	1	1
Pannosi	C. brickellii	DPZ	15155	28.5	14	2.03571	3	18	5.5	0	1	1	1	0	2	1	1	1	1	1	0	1	5	1	1
Pannosi	C. brickellii	DPZ	15155	27.5	14	1.96429	3	18	5	0	1	1	1	0	2	1	1	1	1	1	0	1	5	1	1
Pannosi	C. brickellii	DPZ	15155	27	15.5	1.74194	4	12	5	0	1	1	1	0	2	1	1	1	1	1	0	1	5	1	1
Pannosi	C. brickellii	DPZ	15155	29	14	2.07143	4.5	13	4.5	0	1	1	1	0	2	1	1	1	1	1	0	1	5	1	1
Pannosi	C. brickellii	DPZ	15155	25	14.5	1.72414	5.5	27	6	0	1	1	1	0	2	1	1	1	1	1	0	1	5	1	1
Pannosi	C. brickellii	DPZ	15155	27.5	15.5	1.77419	3	15	6	0	1	1	1	0	2	1	1	1	1	1	0	1	5	1	1
Pannosi	C. brickellii	DPZ	15155	30	14	2.14286	3.5	18.5	6.5	0	1	1	1	0	2	1	1	1	1	1	0	1	5	1	1
Pannosi	C. brickellii	DPZ	15155	24	12	2	3.5	12	6	0	1	1	1	0	2	1	1	1	1	1	0	1	5	1	1
Pannosi	C. brickellii	DPZ	15156	20.5	10	2.05	4.5	5	4.5	0	1	1	1	0	2	1	1	1	1	1	0	1	5	1	1
Pannosi	C. brickellii	DPZ	15156	20	10	2	3.5	6.5	4.5	0	1	1	1	0	2	1	1	1	1	1	0	1	5	1	1
Pannosi	C. brickellii	DPZ	15156	25	13.5	1.85185	5	20	4.5	0	1	1	1	0	2	1	1	1	1	1	0	1	5	1	1
Pannosi	C. brickellii	DPZ	15156	28	14	2	5	7	4.5	0	1	1	1	0	2	1	1	1	1	1	0	1	5	1	1
Pannosi	C. brickellii	DPZ	15156	16	7	2.28571	3.5	18	5	0	1	1	1	0	2	1	1	1	1	1	0	1	5	1	1
Pannosi	C. brickellii	DPZ	15156	19	10	1.9	3.5		5	0	1	1	1	0	2	1	1	1	1	1	0	1	5	1	1
Pannosi	C. brickellii	DPZ	15156						5	0	1	1	1	0	2	1	1	1	1	1	0	1	5	1	1
Pannosi	C. brickellii	DPZ	15156						5.5	0	1	1	1	0	2	1	1	1	1	1	0	1	5	1	1
Pannosi	C. brickellii	DPZ	15156						5.5	0	1	1	1	0	2	1	1	1	1	1	0	1	5	1	1
Pannosi	C. brickellii	DPZ	15156						6	0	1	1	1	0	2	1	1	1	1	1	0	1	5	1	1
Pannosi	C. brickellii	DPZ	15157	21.5	10.5	2.04762	4	11.5	7.5	0	1	1	1	0	2	1	1	1	1	1	0	1	5	1	1
Pannosi	C. brickellii	DPZ	15157	21	11.5	1.82609	4.5	14	7	0	1	1	1	0	2	1	1	1	1	1	0	1	5	1	1
Pannosi	C. brickellii	DPZ	15157	18.5	10	1.85	4.5	15	7	0	1	1	1	0	2	1	1	1	1	1	0	1	5	1	1
Pannosi	C. brickellii	DPZ	15157	19.5	10.5	1.85714	4.5	9	8	0	1	1	1	0	2	1	1	1	1	1	0	1	5	1	1
Pannosi	C. brickellii	DPZ	15157	22.5	12.5	1.8	5	8	6	0	1	1	1	0	2	1	1	1	1	1	0	1	5	1	1
Pannosi	C. brickellii	DPZ	15157	24	14	1.71429	5	16	6.5	0	1	1	1	0	2	1	1	1	1	1	0	1	5	1	1
Pannosi	C. brickellii	DPZ	15157						7.5	0	1	1	1	0	2	1	1	1	1	1	0	1	5	1	1
Pannosi	C. brickellii	DPZ	15157						6	0	1	1	1	0	2	1	1	1	1	1	0	1	5	1	1
Pannosi	C. brickellii	DPZ	15157						7	0	1	1	1	0	2	1	1	1	1	1	0	1	5	1	1
Pannosi	C. brickellii	DPZ	15157						5.5	0	1	1	1	0	2	1	1	1	1	1	0	1	5	1	1
Pannosi	C. brickellii	DPZ	15158	26	13	2	4.5	5	6	0	1	1	1	0	2	1	1	1	1	1	0	1	5	1	1
Pannosi	C. brickellii	DPZ	15158	24	13	1.84615	4.5	14	6	0	1	1	1	0	2	1	1	1	1	1	0	1	5	1	1
Pannosi	C. brickellii	DPZ	15158	26	13	2	4.5	12	6	0	1	1	1	0	2	1	1	1	1	1	0	1	5	1	1
Pannosi	C. brickellii	DPZ	15158	21	10.5	2	4	19	6	0	1	1	1	0	2	1	1	1	1	1	0	1	5	1	1
Pannosi	C. brickellii	DPZ	15158	26	12.5	2.08	5	8.5	7	0	1	1	1	0	2	1	1	1	1	1	0	1	5	1	1
Pannosi	C. brickellii	DPZ	15158					10	7	0	1	1	1	0	2	1	1	1	1	1	0	1	5	1	1
Pannosi	C. brickellii	DPZ	15158					11	5.5	0	1	1	1	0	2	1	1	1	1	1	0	1	5	1	1
Pannosi	C. brickellii	DPZ	15158						5	0	1	1	1	0	2	1	1	1	1	1	0	1	5	1	1
Pannosi	C. brickellii	DPZ	15158						6	0	1	1	1	0	2	1	1	1	1	1	0	1	5	1	1
Pannosi	C. brickellii	DPZ	15158						5.5	0	1	1	1	0	2	1	1	1	1	1	0	1	5	1	1
Pannosi	C. brickellii	DPZ	15159	25.5	15	1.7	4.5	14	6	0	1	1	1	0	2	1	1	1	1	1	0	1	5	1	1
Pannosi	C. brickellii	DPZ	15159	25.5	12.5	2.04	4.5	17.5	5	0	1	1	1	0	2	1	1	1	1	1	0	1	5	1	1
Pannosi	C. brickellii	DPZ	15159	31	13.5	2.2963	4	10	6	0	1	1	1	0	2	1	1	1	1	1	0	1	5	1	1
Pannosi	C. brickellii	DPZ	15159	24.5	12.5	1.96	4	15	5	0	1	1	1	0	2	1	1	1	1	1	0	1	5	1	1
Pannosi	C. brickellii	DPZ	15159	16.5	8.5	1.94118	2.5	20	5	0	1	1	1	0	2	1	1	1	1	1	0	1	5	1	1
Pannosi	C. brickellii	DPZ	15159	24.5	13.5	1.81481	2	23	4.5	0	1	1	1	0	2	1	1	1	1	1	0	1	5	1	1
Pannosi	C. brickellii	DPZ	15159	23	11	2.09091	3.5		4.5	0	1	1	1	0	2	1	1	1	1	1	0	1	5	1	1
Pannosi	C. brickellii	DPZ	15159	19.5	9.5	2.05263	1.5		5.5	0	1	1	1	0	2	1	1	1	1	1	0	1	5	1	1
Pannosi	C. brickellii	DPZ	15159	24.5	13	1.88462	4.5		6	0	1	1	1	0	2	1	1	1	1	1	0	1	5	1	1
Pannosi	C. brickellii	DPZ	15159	24.5	14	1.75	5.5		6	0	1	1	1	0	2	1	1	1	1	1	0	1	5	1	1
Pannosi	C. brickellii	DPZ	15160	18	10	1.8	3.5	21	6	0	1	1	1	0	2	1	1	1	1	1	0	1	5	1	1
Pannosi	C. brickellii	DPZ	15160	15	8	1.875	4.5	11.5	6.5	0	1	1	1	0	2	1	1	1	1	1	0	1	5	1	1
Pannosi	C. brickellii	DPZ	15160	16	8	2	4.5	19	6.5	0	1	1	1	0	2	1	1	1	1	1	0	1	5	1	1
Pannosi	C. brickellii	DPZ	15160	18	11	1.63636	4.5	8	6.5	0	1	1	1	0	2	1	1	1	1	1	0	1	5	1	1
Pannosi	C. brickellii	DPZ	15160	19	11.5	1.65217	4.5	6	6.5	0	1	1	1	0	2	1	1	1	1	1	0	1	5	1	1
Pannosi	C. brickellii	DPZ	15160	21	11.5	1.82609	4.5	20	6.5	0	1	1	1	0	2	1	1	1	1	1	0	1	5	1	1
Pannosi	C. brickellii	DPZ	15160	19	10	1.9	4	11.5	7	0	1	1	1	0	2	1	1	1	1	1	0	1	5	1	1
Pannosi	C. brickellii	DPZ	15160	20.5	11	1.86364	4	14	4.5	0	1	1	1	0	2	1	1	1	1	1	0	1	5	1	1
Pannosi	C. brickellii	DPZ	15160	20	11	1.81818	3.5		5	0	1	1	1	0	2	1	1	1	1	1	0	1	5	1	1
Pannosi	C. brickellii	DPZ	15160	21	10	2.1	3		5.5	0	1	1	1	0	2	1	1	1	1	1	0	1	5	1	1
Pannosi	C. brickellii	DPZ	15161	14.5	7.5	1.93333	3	9	5	0	1	1	1	0	2	1	1	1	1	1	0	1	5	1	1
Pannosi	C. brickellii	DPZ	15161	10	7	1.42857	2	17.5	5	0	1	1	1	0	2	1	1	1	1	1	0	1	5	1	1
Pannosi	C. brickellii	DPZ	15161	12.5	6	2.08333	2.5	14	5.5	0	1	1	1	0	2	1	1	1	1	1	0	1	5	1	1
Pannosi	C. brickellii	DPZ	15161	14.5	6.5	2.23077	2	10	5.5	0	1	1	1	0	2	1	1	1	1	1	0	1	5	1	1
Pannosi	C. brickellii	DPZ	15161	17	7.5	2.26667	3		5.5	0	1	1	1	0	2	1	1	1	1	1	0	1	5	1	1
Pannosi	C. brickellii	DPZ	15161	18	9	2	4		5.5	0	1	1	1	0	2	1	1	1	1	1	0	1	5	1	1
Pannosi	C. brickellii	DPZ	15161	13.5	9.5	1.42105	2.5		6	0	1	1	1	0	2	1	1	1	1	1	0	1	5	1	1
Pannosi	C. brickellii	DPZ	15161	14	8.5	1.64706	2.5		6.5	0	1	1	1	0	2	1	1	1	1	1	0	1	5	1	1
Pannosi	C. brickellii	DPZ	15161	14.5	9.5	1.52632	3		5.5	0	1	1	1	0	2	1	1	1	1	1	0	1	5	1	1
Pannosi	C. brickellii	DPZ	15161	15	8.5	1.76471	2.5		5.5	0	1	1	1	0	2	1	1	1	1	1	0	1	5	1	1
Pannosi	C. brickellii	QHZ	15145	24.5	12	2.04167	2.5			0	1	1	1	0	2	1	1	1	1	1	0	0	5	1	1
Pannosi	C. brickellii	QHZ	15145	27.5	12.5	2.2	2.5			0	1	1	1	0	2	1	1	1	1	1	0	0	5	1	1
Pannosi	C. brickellii	QHZ	15145	26	13.5	1.92593	3			0	1	1	1	0	2	1	1	1	1	1	0	0	5	1	1
Pannosi	C. brickellii	QHZ	15145	22.5	11.5	1.95652	3.5			0	1	1	1	0	2	1	1	1	1	1	0	0	5	1	1
Pannosi	C. brickellii	QHZ	15145	24.5	12.5	1.96	3			0	1	1	1	0	2	1	1	1	1	1	0	0	5	1	1
Pannosi	C. brickellii	QHZ	15145	24	13	1.84615	3.5			0	1	1	1	0	2	1	1	1	1	1	0	0	5	1	1
Pannosi	C. brickellii	QHZ	15146	33.5	20.5	1.63415	4	31	5.5	0	1	1	1	0	2	1	1	1	1	1	0	0	5	1	1
Pannosi	C. brickellii	QHZ	15146	28	13	2.15385	5	33	5.5	0	1	1	1	0	2	1	1	1	1	1	0	0	5	1	1
Pannosi	C. brickellii	QHZ	15146	23	13	1.76923	4.5	38	6	0	1	1	1	0	2	1	1	1	1	1	0	0	5	1	1
Pannosi	C. brickellii	QHZ	15146	34	16	2.125	5	26	6	0	1	1	1	0	2	1	1	1	1	1	0	0	5	1	1
Pannosi	C. brickellii	QHZ	15146	28.5	16	1.78125	5	25	6	0	1	1	1	0	2	1	1	1	1	1	0	0	5	1	1
Pannosi	C. brickellii	QHZ	15146	28	14	2	3.5	21.5	6	0	1	1	1	0	2	1	1	1	1	1	0	0	5	1	1
Pannosi	C. brickellii	QHZ	15146	24	15	1.6	5	22.5	6	0	1	1	1	0	2	1	1	1	1	1	0	0	5	1	1
Pannosi	C. brickellii	QHZ	15146	32	17	1.88235	3.5	25	4.5	0	1	1	1	0	2	1	1	1	1	1	0	0	5	1	1
Pannosi	C. brickellii	QHZ	15146	22	11.5	1.91304	4.5	37	5	0	1	1	1	0	2	1	1	1	1	1	0	0	5	1	1
Pannosi	C. brickellii	QHZ	15146	30	15	2	4.5	33	6	0	1	1	1	0	2	1	1	1	1	1	0	0	5	1	1
Pannosi	C. turbinatus	JZX	15178	26.5	14	1.89286	5	35	4.5	0	2	1	1	0	2	0	1	1	1	1	6	0	5	1	1
Pannosi	C. turbinatus	JZX	15178	28	15	1.86667	5	26	4.5	0	2	1	1	0	2	0	1	1	1	1	6	0	5	1	1
Pannosi	C. turbinatus	JZX	15178	23	13	1.76923	3	38.5	4.5	0	2	1	1	0	2	0	1	1	1	1	6	0	5	1	1
Pannosi	C. turbinatus	JZX	15178	23	14	1.64286	4.5	33	4.5	0	2	1	1	0	2	0	1	1	1	1	6	0	5	1	1
Pannosi	C. turbinatus	JZX	15178	23	13.5	1.7037	5	41.5	4.5	0	2	1	1	0	2	0	1	1	1	1	6	0	5	1	1
Pannosi	C. turbinatus	JZX	15178	23.5	13	1.80769	5	45.5	5	0	2	1	1	0	2	0	1	1	1	1	6	0	5	1	1
Pannosi	C. turbinatus	JZX	15178	31	17	1.82353	6		4	0	2	1	1	0	2	0	1	1	1	1	6	0	5	1	1
Pannosi	C. turbinatus	JZX	15178	33	16.5	2	4		4	0	2	1	1	0	2	0	1	1	1	1	6	0	5	1	1
Pannosi	C. turbinatus	JZX	15178	30.5	17	1.79412	5.5		5	0	2	1	1	0	2	0	1	1	1	1	6	0	5	1	1
Pannosi	C. turbinatus	JZX	15178	23	17.5	1.31429	3			0	2	1	1	0	2	0	1	1	1	1	6	0	5	1	1
Pannosi	C. turbinatus	JZX	15179	35	18	1.94444	5			0	2	1	1	0	2	0	1	1	1	1	6	0	5	1	1
Pannosi	C. turbinatus	JZX	15179	29.5	17	1.73529	7			0	2	1	1	0	2	0	1	1	1	1	6	0	5	1	1
Pannosi	C. turbinatus	JZX	15179	32.5	17	1.91176	5			0	2	1	1	0	2	0	1	1	1	1	6	0	5	1	1
Pannosi	C. turbinatus	JZX	15179	29	17	1.70588	6.5			0	2	1	1	0	2	0	1	1	1	1	6	0	5	1	1
Pannosi	C. turbinatus	JZX	15179	33.5	20	1.675	4			0	2	1	1	0	2	0	1	1	1	1	6	0	5	1	1
Pannosi	C. turbinatus	JZX	15179	37.5	20	1.875	5			0	2	1	1	0	2	0	1	1	1	1	6	0	5	1	1
Pannosi	C. turbinatus	JZX	15179	31.5	18	1.75	3.5			0	2	1	1	0	2	0	1	1	1	1	6	0	5	1	1
Pannosi	C. turbinatus	JZX	15179	37.5	19	1.97368	3.5			0	2	1	1	0	2	0	1	1	1	1	6	0	5	1	1
Pannosi	C. turbinatus	JZX	15179	37.5	19	1.97368	4			0	2	1	1	0	2	0	1	1	1	1	6	0	5	1	1
Pannosi	C. turbinatus	JZX	15180	16.5	8.5	1.94118	3.5	11	4	0	2	1	1	0	2	0	1	1	1	1	6	0	5	1	1
Pannosi	C. turbinatus	JZX	15180	22.5	12	1.875	4	33	4	0	2	1	1	0	2	0	1	1	1	1	6	0	5	1	1
Pannosi	C. turbinatus	JZX	15180	35	17.5	2	7.5	32	4	0	2	1	1	0	2	0	1	1	1	1	6	0	5	1	1
Pannosi	C. turbinatus	JZX	15180	23	12.5	1.84	5	32.5	4	0	2	1	1	0	2	0	1	1	1	1	6	0	5	1	1
Pannosi	C. turbinatus	JZX	15180	23	11.5	2	3.5		4.5	0	2	1	1	0	2	0	1	1	1	1	6	0	5	1	1
Pannosi	C. turbinatus	JZX	15180	23.5	11	2.13636	5		4	0	2	1	1	0	2	0	1	1	1	1	6	0	5	1	1
Pannosi	C. turbinatus	JZX	15180	31	19	1.63158	5		4	0	2	1	1	0	2	0	1	1	1	1	6	0	5	1	1
Pannosi	C. turbinatus	JZX	15180	31	21	1.47619	4.5		3.5	0	2	1	1	0	2	0	1	1	1	1	6	0	5	1	1
Pannosi	C. turbinatus	JZX	15180	25	15.5	1.6129	4.5		4.5	0	2	1	1	0	2	0	1	1	1	1	6	0	5	1	1
Pannosi	C. turbinatus	JZX	15180	23	12	1.91667	4.5		4.5	0	2	1	1	0	2	0	1	1	1	1	6	0	5	1	1
Pannosi	C. turbinatus	JZX	15181	36.5	18	2.02778	5			0	2	1	1	0	2	0	1	1	1	1	6	0	5	1	1
Pannosi	C. turbinatus	JZX	15181	36	17	2.11765	5			0	2	1	1	0	2	0	1	1	1	1	6	0	5	1	1
Pannosi	C. turbinatus	JZX	15181	27.5	16	1.71875	5			0	2	1	1	0	2	0	1	1	1	1	6	0	5	1	1
Pannosi	C. turbinatus	JZX	15181	20	10.5	1.90476	8			0	2	1	1	0	2	0	1	1	1	1	6	0	5	1	1
Pannosi	C. turbinatus	JZX	15181	22.5	13	1.73077	3.5			0	2	1	1	0	2	0	1	1	1	1	6	0	5	1	1
Pannosi	C. turbinatus	JZX	15181	30	15	2	5			0	2	1	1	0	2	0	1	1	1	1	6	0	5	1	1
Pannosi	C. turbinatus	JZX	15181	27	15	1.8	4			0	2	1	1	0	2	0	1	1	1	1	6	0	5	1	1
Pannosi	C. turbinatus	JZX	15181	28.5	17	1.67647	5			0	2	1	1	0	2	0	1	1	1	1	6	0	5	1	1
Pannosi	C. turbinatus	JZX	15181	35	18	1.94444	4.5			0	2	1	1	0	2	0	1	1	1	1	6	0	5	1	1
Pannosi	C. turbinatus	JZX	15181	34	17	2	5			0	2	1	1	0	2	0	1	1	1	1	6	0	5	1	1
Pannosi	C. turbinatus	JZX	15182	32	16.5	1.93939	5			0	2	1	1	0	2	0	1	1	1	1	6	0	5	1	1
Pannosi	C. turbinatus	JZX	15182	30	19.5	1.53846	7			0	2	1	1	0	2	0	1	1	1	1	6	0	5	1	1
Pannosi	C. turbinatus	JZX	15182	31.5	16	1.96875	5			0	2	1	1	0	2	0	1	1	1	1	6	0	5	1	1
Pannosi	C. turbinatus	JZX	15182	33	16	2.0625	5.5			0	2	1	1	0	2	0	1	1	1	1	6	0	5	1	1
Pannosi	C. turbinatus	JZX	15182	32.5	16.5	1.9697	6			0	2	1	1	0	2	0	1	1	1	1	6	0	5	1	1
Pannosi	C. turbinatus	JZX	15182	31.5	20	1.575	5			0	2	1	1	0	2	0	1	1	1	1	6	0	5	1	1
Pannosi	C. turbinatus	JZX	15182	31	20	1.55	7			0	2	1	1	0	2	0	1	1	1	1	6	0	5	1	1
Pannosi	C. turbinatus	JZX	15182	30	18	1.66667	5			0	2	1	1	0	2	0	1	1	1	1	6	0	5	1	1
Pannosi	C. turbinatus	JZX	15182	25	16	1.5625	4.5			0	2	1	1	0	2	0	1	1	1	1	6	0	5	1	1
Pannosi	C. turbinatus	JZX	15182	37.5	22.5	1.66667	6.5			0	2	1	1	0	2	0	1	1	1	1	6	0	5	1	1
Pannosi	C. turbinatus	JZX	15183	34.5	17	2.02941	8	12	5	0	2	1	1	0	2	0	1	1	1	1	6	0	5	1	1
Pannosi	C. turbinatus	JZX	15183	27	17.5	1.54286	5	20	5	0	2	1	1	0	2	0	1	1	1	1	6	0	5	1	1
Pannosi	C. turbinatus	JZX	15183	21.5	11.5	1.86957	5	25	5	0	2	1	1	0	2	0	1	1	1	1	6	0	5	1	1
Pannosi	C. turbinatus	JZX	15183	23.5	11	2.13636	2.5	18	4.5	0	2	1	1	0	2	0	1	1	1	1	6	0	5	1	1
Pannosi	C. turbinatus	JZX	15183	24	12	2	3		4.5	0	2	1	1	0	2	0	1	1	1	1	6	0	5	1	1
Pannosi	C. turbinatus	JZX	15183	21.5	13.5	1.59259	4		5	0	2	1	1	0	2	0	1	1	1	1	6	0	5	1	1
Pannosi	C. turbinatus	JZX	15183	24	13	1.84615	2.5		5.5	0	2	1	1	0	2	0	1	1	1	1	6	0	5	1	1
Pannosi	C. turbinatus	JZX	15183	27	16.5	1.63636	6		5.5	0	2	1	1	0	2	0	1	1	1	1	6	0	5	1	1
Pannosi	C. turbinatus	JZX	15183	25	13.5	1.85185	6		4.5	0	2	1	1	0	2	0	1	1	1	1	6	0	5	1	1
Pannosi	C. turbinatus	JZX	15183	19.5	13	1.5	5		4.5	0	2	1	1	0	2	0	1	1	1	1	6	0	5	1	1
Pannosi	C. turbinatus	JZX	15184	40	17	2.35294	5	43	4	0	2	1	1	0	2	0	1	1	1	1	6	0	5	1	1
Pannosi	C. turbinatus	JZX	15184	30	15	2	6	40	4.5	0	2	1	1	0	2	0	1	1	1	1	6	0	5	1	1
Pannosi	C. turbinatus	JZX	15184	31	17.5	1.77143	5.5	37.5	5	0	2	1	1	0	2	0	1	1	1	1	6	0	5	1	1
Pannosi	C. turbinatus	JZX	15184	31	16.5	1.87879	6	35	4.5	0	2	1	1	0	2	0	1	1	1	1	6	0	5	1	1
Pannosi	C. turbinatus	JZX	15184	28	18	1.55556	8.5	35	4.5	0	2	1	1	0	2	0	1	1	1	1	6	0	5	1	1
Pannosi	C. turbinatus	JZX	15184	32.5	20	1.625	8.5		5.5	0	2	1	1	0	2	0	1	1	1	1	6	0	5	1	1
Pannosi	C. turbinatus	JZX	15184	24	16	1.5	5		5	0	2	1	1	0	2	0	1	1	1	1	6	0	5	1	1
Pannosi	C. turbinatus	JZX	15184	32.5	20.5	1.58537	7		5	0	2	1	1	0	2	0	1	1	1	1	6	0	5	1	1
Pannosi	C. turbinatus	JZX	15184	34	20	1.7	8		5.5	0	2	1	1	0	2	0	1	1	1	1	6	0	5	1	1
Pannosi	C. turbinatus	JZX	15184	31	19.5	1.58974	6.5		4.5	0	2	1	1	0	2	0	1	1	1	1	6	0	5	1	1
Pannosi	C. turbinatus	JZX	15185	30	15	2	4.5	13	4.5	0	2	1	1	0	2	0	1	1	1	1	6	0	5	1	1
Pannosi	C. turbinatus	JZX	15185	33	16.5	2	4.5	25	5.5	0	2	1	1	0	2	0	1	1	1	1	6	0	5	1	1
Pannosi	C. turbinatus	JZX	15185	26	13	2	4.5	18	5.5	0	2	1	1	0	2	0	1	1	1	1	6	0	5	1	1
Pannosi	C. turbinatus	JZX	15185	26	14.5	1.7931	5	14	6	0	2	1	1	0	2	0	1	1	1	1	6	0	5	1	1
Pannosi	C. turbinatus	JZX	15185	23	12.5	1.84	2	14	5.5	0	2	1	1	0	2	0	1	1	1	1	6	0	5	1	1
Pannosi	C. turbinatus	JZX	15185	25	13	1.92308	3.5		5	0	2	1	1	0	2	0	1	1	1	1	6	0	5	1	1
Pannosi	C. turbinatus	JZX	15185	23.5	13.5	1.74074	5		4.5	0	2	1	1	0	2	0	1	1	1	1	6	0	5	1	1
Pannosi	C. turbinatus	JZX	15185	21.5	12.5	1.72	3		4	0	2	1	1	0	2	0	1	1	1	1	6	0	5	1	1
Pannosi	C. turbinatus	JZX	15185	23.5	13.5	1.74074	5.5		4	0	2	1	1	0	2	0	1	1	1	1	6	0	5	1	1
Pannosi	C. turbinatus	JZX	15185	21.5	12	1.79167	4		4.5	0	2	1	1	0	2	0	1	1	1	1	6	0	5	1	1
Pannosi	C. turbinatus	JZX	15186	26.5	14	1.89286	4.5	11	4.5	0	2	1	1	0	2	0	1	1	1	1	6	0	5	1	1
Pannosi	C. turbinatus	JZX	15186	28	12	2.33333	4	7	4.5	0	2	1	1	0	2	0	1	1	1	1	6	0	5	1	1
Pannosi	C. turbinatus	JZX	15186	30	12	2.5	7.5	21	4	0	2	1	1	0	2	0	1	1	1	1	6	0	5	1	1
Pannosi	C. turbinatus	JZX	15186	31	16.5	1.87879	5	18	4	0	2	1	1	0	2	0	1	1	1	1	6	0	5	1	1
Pannosi	C. turbinatus	JZX	15186	30	11	2.72727	3		4.5	0	2	1	1	0	2	0	1	1	1	1	6	0	5	1	1
Pannosi	C. turbinatus	JZX	15186	31	9.5	3.26316	3		4.5	0	2	1	1	0	2	0	1	1	1	1	6	0	5	1	1
Pannosi	C. turbinatus	JZX	15186	23	14	1.64286	3		5	0	2	1	1	0	2	0	1	1	1	1	6	0	5	1	1
Pannosi	C. turbinatus	JZX	15186	27	17	1.58824	4		5	0	2	1	1	0	2	0	1	1	1	1	6	0	5	1	1
Pannosi	C. turbinatus	JZX	15186	30	17.5	1.71429	5		5.5	0	2	1	1	0	2	0	1	1	1	1	6	0	5	1	1
Pannosi	C. turbinatus	JZX	15186	39.5	21.5	1.83721	5		4.5	0	2	1	1	0	2	0	1	1	1	1	6	0	5	1	1
Pannosi	C. turbinatus	JZX	15187	37	21.5	1.72093	6.5	24	4	0	2	1	1	0	2	0	1	1	1	1	6	0	5	1	1
Pannosi	C. turbinatus	JZX	15187	30	18.5	1.62162	5	22.5	4	0	2	1	1	0	2	0	1	1	1	1	6	0	5	1	1
Pannosi	C. turbinatus	JZX	15187	27	16	1.6875	3.5	8.5	4	0	2	1	1	0	2	0	1	1	1	1	6	0	5	1	1
Pannosi	C. turbinatus	JZX	15187	38	20	1.9	5.5	11	4.5	0	2	1	1	0	2	0	1	1	1	1	6	0	5	1	1
Pannosi	C. turbinatus	JZX	15187	26	15	1.73333	2.5	9	4.5	0	2	1	1	0	2	0	1	1	1	1	6	0	5	1	1
Pannosi	C. turbinatus	JZX	15187	31	21	1.47619	6	30	4.5	0	2	1	1	0	2	0	1	1	1	1	6	0	5	1	1
Pannosi	C. turbinatus	JZX	15187	27	27	1	3		4.5	0	2	1	1	0	2	0	1	1	1	1	6	0	5	1	1
Pannosi	C. turbinatus	JZX	15187	35	17	2.05882	5		4.5	0	2	1	1	0	2	0	1	1	1	1	6	0	5	1	1
Pannosi	C. turbinatus	JZX	15187	27	16	1.6875	4.5		4	0	2	1	1	0	2	0	1	1	1	1	6	0	5	1	1
Pannosi	C. turbinatus	JZX	15187	31.5	17.5	1.8	7.5		4	0	2	1	1	0	2	0	1	1	1	1	6	0	5	1	1
Pannosi	C. turbinatus	JZX	15188	32.5	18.5	1.75676	5.5	21.5	5.5	0	2	1	1	0	2	0	1	1	1	1	6	0	5	1	1
Pannosi	C. turbinatus	JZX	15188	31	14	2.21429	5.5	32.5	4.5	0	2	1	1	0	2	0	1	1	1	1	6	0	5	1	1
Pannosi	C. turbinatus	JZX	15188	30	18	1.66667	6	15	5	0	2	1	1	0	2	0	1	1	1	1	6	0	5	1	1
Pannosi	C. turbinatus	JZX	15188	34.5	18.5	1.86486	5	17	4	0	2	1	1	0	2	0	1	1	1	1	6	0	5	1	1
Pannosi	C. turbinatus	JZX	15188	30	18	1.66667	6	21	5	0	2	1	1	0	2	0	1	1	1	1	6	0	5	1	1
Pannosi	C. turbinatus	JZX	15188	40	24	1.66667	5	20	5	0	2	1	1	0	2	0	1	1	1	1	6	0	5	1	1
Pannosi	C. turbinatus	JZX	15188	31	20	1.55	5		4.5	0	2	1	1	0	2	0	1	1	1	1	6	0	5	1	1
Pannosi	C. turbinatus	JZX	15188	34	18.5	1.83784	7		4	0	2	1	1	0	2	0	1	1	1	1	6	0	5	1	1
Pannosi	C. turbinatus	JZX	15188	37	24	1.54167	5		5	0	2	1	1	0	2	0	1	1	1	1	6	0	5	1	1
Pannosi	C. turbinatus	JZX	15188	32	18	1.77778	6.5		5.5	0	2	1	1	0	2	0	1	1	1	1	6	0	5	1	1
Pannosi	C. turbinatus	JZX	15189	25	16	1.5625	7.5	23	4	0	2	1	1	0	2	0	1	1	1	1	6	0	5	1	1
Pannosi	C. turbinatus	JZX	15189	27	18.5	1.45946	6.5	19	4	0	2	1	1	0	2	0	1	1	1	1	6	0	5	1	1
Pannosi	C. turbinatus	JZX	15189	31	21.5	1.44186	7	16	4.5	0	2	1	1	0	2	0	1	1	1	1	6	0	5	1	1
Pannosi	C. turbinatus	JZX	15189	29	15	1.93333	4	25	4	0	2	1	1	0	2	0	1	1	1	1	6	0	5	1	1
Pannosi	C. turbinatus	JZX	15189	28	12.5	2.24	4	18	4.5	0	2	1	1	0	2	0	1	1	1	1	6	0	5	1	1
Pannosi	C. turbinatus	JZX	15189	30	17	1.76471	6.5	18	4.5	0	2	1	1	0	2	0	1	1	1	1	6	0	5	1	1
Pannosi	C. turbinatus	JZX	15189	29.5	13	2.26923	5	23.5	3.5	0	2	1	1	0	2	0	1	1	1	1	6	0	5	1	1
Pannosi	C. turbinatus	JZX	15189	28	15	1.86667	3.5	20	5	0	2	1	1	0	2	0	1	1	1	1	6	0	5	1	1
Pannosi	C. turbinatus	JZX	15189	22.5	11	2.04545	3.5	22.5	4.5	0	2	1	1	0	2	0	1	1	1	1	6	0	5	1	1
Pannosi	C. turbinatus	JZX	15189	24	13	1.84615	4.5		4.5	0	2	1	1	0	2	0	1	1	1	1	6	0	5	1	1
Pannosi	C. turbinatus	JZX	15190	30	15.5	1.93548	6	15	5	0	2	1	1	0	2	0	1	1	1	1	6	0	5	1	1
Pannosi	C. turbinatus	JZX	15190	31	15.5	2	4	22	4.5	0	2	1	1	0	2	0	1	1	1	1	6	0	5	1	1
Pannosi	C. turbinatus	JZX	15190	36.5	16.5	2.21212	5.5	18.5	4	0	2	1	1	0	2	0	1	1	1	1	6	0	5	1	1
Pannosi	C. turbinatus	JZX	15190	21	14.5	1.44828	5.5		4	0	2	1	1	0	2	0	1	1	1	1	6	0	5	1	1
Pannosi	C. turbinatus	JZX	15190	26	13.5	1.92593	2.5		4.5	0	2	1	1	0	2	0	1	1	1	1	6	0	5	1	1
Pannosi	C. turbinatus	JZX	15190	25	13	1.92308	4		4.5	0	2	1	1	0	2	0	1	1	1	1	6	0	5	1	1
Pannosi	C. turbinatus	JZX	15190	31	15.5	2	7		5	0	2	1	1	0	2	0	1	1	1	1	6	0	5	1	1
Pannosi	C. turbinatus	JZX	15190	32	19	1.68421	7.5		4	0	2	1	1	0	2	0	1	1	1	1	6	0	5	1	1
Pannosi	C. turbinatus	JZX	15190	25	16.5	1.51515	5		4	0	2	1	1	0	2	0	1	1	1	1	6	0	5	1	1
Pannosi	C. turbinatus	JZX	15190	28.5	16	1.78125	3.5		4.5	0	2	1	1	0	2	0	1	1	1	1	6	0	5	1	1
Pannosi	C. turbinatus	JZX	15191	26	14.5	1.7931	5	13	4.5	0	2	1	1	0	2	0	1	1	1	1	6	0	5	1	1
Pannosi	C. turbinatus	JZX	15191	29.5	19	1.55263	6	15.5	4.5	0	2	1	1	0	2	0	1	1	1	1	6	0	5	1	1
Pannosi	C. turbinatus	JZX	15191	27	17.5	1.54286	9	11	4.5	0	2	1	1	0	2	0	1	1	1	1	6	0	5	1	1
Pannosi	C. turbinatus	JZX	15191	25	15	1.66667	3.5	16	4.5	0	2	1	1	0	2	0	1	1	1	1	6	0	5	1	1
Pannosi	C. turbinatus	JZX	15191	28.5	19	1.5	5.5	29	5	0	2	1	1	0	2	0	1	1	1	1	6	0	5	1	1
Pannosi	C. turbinatus	JZX	15191	26.5	18	1.47222	4.5	16	5	0	2	1	1	0	2	0	1	1	1	1	6	0	5	1	1
Pannosi	C. turbinatus	JZX	15191	36.5	21.5	1.69767	5	8.5	5	0	2	1	1	0	2	0	1	1	1	1	6	0	5	1	1
Pannosi	C. turbinatus	JZX	15191	23.5	12.5	1.88	4	11.5	4.5	0	2	1	1	0	2	0	1	1	1	1	6	0	5	1	1
Pannosi	C. turbinatus	JZX	15191	22	12.5	1.76	3	15	4.5	0	2	1	1	0	2	0	1	1	1	1	6	0	5	1	1
Pannosi	C. turbinatus	JZX	15191	32.5	18	1.80556	6		5	0	2	1	1	0	2	0	1	1	1	1	6	0	5	1	1
Pannosi	C. turbinatus	JZX	15192	35.5	20.5	1.73171	4.5			0	2	1	1	0	2	0	1	1	1	1	6	0	5	1	1
Pannosi	C. turbinatus	JZX	15192	30.5	16.5	1.84848	7			0	2	1	1	0	2	0	1	1	1	1	6	0	5	1	1
Pannosi	C. turbinatus	JZX	15192	31.5	17	1.85294	4.5			0	2	1	1	0	2	0	1	1	1	1	6	0	5	1	1
Pannosi	C. turbinatus	JZX	15192	39.5	24	1.64583	5			0	2	1	1	0	2	0	1	1	1	1	6	0	5	1	1
Pannosi	C. turbinatus	JZX	15192	40	20.5	1.95122	5.5			0	2	1	1	0	2	0	1	1	1	1	6	0	5	1	1
Pannosi	C. turbinatus	JZX	15192	24.5	13.5	1.81481	6			0	2	1	1	0	2	0	1	1	1	1	6	0	5	1	1
Pannosi	C. turbinatus	JZX	15192	24	11.5	2.08696	5.5			0	2	1	1	0	2	0	1	1	1	1	6	0	5	1	1
Pannosi	C. turbinatus	JZX	15192	30	16	1.875	6.5			0	2	1	1	0	2	0	1	1	1	1	6	0	5	1	1
Pannosi	C. turbinatus	JZX	15192	32.5	19.5	1.66667	5.5			0	2	1	1	0	2	0	1	1	1	1	6	0	5	1	1
Pannosi	C. turbinatus	JZX	15192	31	17	1.82353	4			0	2	1	1	0	2	0	1	1	1	1	6	0	5	1	1
Pannosi	C. turbinatus	JZX	15193	27	15	1.8	4.5	11.5	4	0	2	1	1	0	2	0	1	1	1	1	6	0	5	1	1
Pannosi	C. turbinatus	JZX	15193	29.5	15.5	1.90323	7.5	22.5	4.5	0	2	1	1	0	2	0	1	1	1	1	6	0	5	1	1
Pannosi	C. turbinatus	JZX	15193	28	14.5	1.93103	5	7.5	5	0	2	1	1	0	2	0	1	1	1	1	6	0	5	1	1
Pannosi	C. turbinatus	JZX	15193	31.5	15	2.1	6.5	12.5	5.5	0	2	1	1	0	2	0	1	1	1	1	6	0	5	1	1
Pannosi	C. turbinatus	JZX	15193	25.5	14.5	1.75862	5		4	0	2	1	1	0	2	0	1	1	1	1	6	0	5	1	1
Pannosi	C. turbinatus	JZX	15193						4.5	0	2	1	1	0	2	0	1	1	1	1	6	0	5	1	1
Pannosi	C. turbinatus	JZX	15193						4.5	0	2	1	1	0	2	0	1	1	1	1	6	0	5	1	1
Pannosi	C. turbinatus	JZX	15193						5	0	2	1	1	0	2	0	1	1	1	1	6	0	5	1	1
Pannosi	C. turbinatus	JZX	15193						4.5	0	2	1	1	0	2	0	1	1	1	1	6	0	5	1	1
Pannosi	C. turbinatus	JZX	15193						5	0	2	1	1	0	2	0	1	1	1	1	6	0	5	1	1
Pannosi	C. turbinatus	JZX	15194	31.5	17.5	1.8	7.5	13.5	4.5	0	2	1	1	0	2	0	1	1	1	1	6	0	5	1	1
Pannosi	C. turbinatus	JZX	15194	33	22.5	1.46667	6	12.5	4.5	0	2	1	1	0	2	0	1	1	1	1	6	0	5	1	1
Pannosi	C. turbinatus	JZX	15194	31	16.5	1.87879	6	13.5	4.5	0	2	1	1	0	2	0	1	1	1	1	6	0	5	1	1
Pannosi	C. turbinatus	JZX	15194	33	17	1.94118	7.5	7	4.5	0	2	1	1	0	2	0	1	1	1	1	6	0	5	1	1
Pannosi	C. turbinatus	JZX	15194	38	21.5	1.76744	6.5	10	4.5	0	2	1	1	0	2	0	1	1	1	1	6	0	5	1	1
Pannosi	C. turbinatus	JZX	15194	28	17	1.64706	5	15	5	0	2	1	1	0	2	0	1	1	1	1	6	0	5	1	1
Pannosi	C. turbinatus	JZX	15194	28.5	18	1.58333	3		5	0	2	1	1	0	2	0	1	1	1	1	6	0	5	1	1
Pannosi	C. turbinatus	JZX	15194	30	15.5	1.93548	5.5		6	0	2	1	1	0	2	0	1	1	1	1	6	0	5	1	1
Pannosi	C. turbinatus	JZX	15194	26.5	15	1.76667	4		5.5	0	2	1	1	0	2	0	1	1	1	1	6	0	5	1	1
Pannosi	C. turbinatus	JZX	15194	25	13.5	1.85185	3		4.5	0	2	1	1	0	2	0	1	1	1	1	6	0	5	1	1
Pannosi	C. turbinatus	JZX	15195	26.5	13	2.03846	4.5	12.5	5.5	0	2	1	1	0	2	0	1	1	1	1	6	0	5	1	1
Pannosi	C. turbinatus	JZX	15195	27.5	14	1.96429	4	11.5	5.5	0	2	1	1	0	2	0	1	1	1	1	6	0	5	1	1
Pannosi	C. turbinatus	JZX	15195	30	15	2	5	11.5	5.5	0	2	1	1	0	2	0	1	1	1	1	6	0	5	1	1
Pannosi	C. turbinatus	JZX	15195	28	13.5	2.07407	5	14	5.5	0	2	1	1	0	2	0	1	1	1	1	6	0	5	1	1
Pannosi	C. turbinatus	JZX	15195	31	17	1.82353	4.5	5.5	5.5	0	2	1	1	0	2	0	1	1	1	1	6	0	5	1	1
Pannosi	C. turbinatus	JZX	15195	26.5	14.5	1.82759	4	14	5.5	0	2	1	1	0	2	0	1	1	1	1	6	0	5	1	1
Pannosi	C. turbinatus	JZX	15195	27	14	1.92857	3.5	17	4.5	0	2	1	1	0	2	0	1	1	1	1	6	0	5	1	1
Pannosi	C. turbinatus	JZX	15195	27	17	1.58824	5	18	4.5	0	2	1	1	0	2	0	1	1	1	1	6	0	5	1	1
Pannosi	C. turbinatus	JZX	15195	25	13.5	1.85185	3.5	9	4.5	0	2	1	1	0	2	0	1	1	1	1	6	0	5	1	1
Pannosi	C. turbinatus	JZX	15195	29	17	1.70588	5		5	0	2	1	1	0	2	0	1	1	1	1	6	0	5	1	1
Pannosi	C. turbinatus	JZX	15196	35	19.5	1.79487	5	17	4	0	2	1	1	0	2	0	1	1	1	1	6	0	5	1	1
Pannosi	C. turbinatus	JZX	15196	32	18.5	1.72973	6.5	20	4	0	2	1	1	0	2	0	1	1	1	1	6	0	5	1	1
Pannosi	C. turbinatus	JZX	15196	31.5	15	2.1	5	20	4	0	2	1	1	0	2	0	1	1	1	1	6	0	5	1	1
Pannosi	C. turbinatus	JZX	15196	32.5	17.5	1.85714	5	19	4.5	0	2	1	1	0	2	0	1	1	1	1	6	0	5	1	1
Pannosi	C. turbinatus	JZX	15196	39	19.5	2	5	16.5	4.5	0	2	1	1	0	2	0	1	1	1	1	6	0	5	1	1
Pannosi	C. turbinatus	JZX	15196	25	12.5	2	3	23	5	0	2	1	1	0	2	0	1	1	1	1	6	0	5	1	1
Pannosi	C. turbinatus	JZX	15196	27.5	15	1.83333	4	17	4	0	2	1	1	0	2	0	1	1	1	1	6	0	5	1	1
Pannosi	C. turbinatus	JZX	15196	24.5	12	2.04167	4.5	13	4.5	0	2	1	1	0	2	0	1	1	1	1	6	0	5	1	1
Pannosi	C. turbinatus	JZX	15196	28	15.5	1.80645	7		4	0	2	1	1	0	2	0	1	1	1	1	6	0	5	1	1
Pannosi	C. turbinatus	JZX	15196	31	15.5	2	3		5	0	2	1	1	0	2	0	1	1	1	1	6	0	5	1	1
Pannosi	C. turbinatus	JZX	15197	31.5	16	1.96875	5.5	17	5	0	2	1	1	0	2	0	1	1	1	1	6	0	5	1	1
Pannosi	C. turbinatus	JZX	15197	31.5	15.5	2.03226	5.5	21	5	0	2	1	1	0	2	0	1	1	1	1	6	0	5	1	1
Pannosi	C. turbinatus	JZX	15197	32.5	15	2.16667	5	17	5	0	2	1	1	0	2	0	1	1	1	1	6	0	5	1	1
Pannosi	C. turbinatus	JZX	15197	27	14	1.92857	5		5	0	2	1	1	0	2	0	1	1	1	1	6	0	5	1	1
Pannosi	C. turbinatus	JZX	15197	24.5	11.5	2.13043	4		4.5	0	2	1	1	0	2	0	1	1	1	1	6	0	5	1	1
Pannosi	C. turbinatus	JZX	15197	28	15.5	1.80645	5.5		4.5	0	2	1	1	0	2	0	1	1	1	1	6	0	5	1	1
Pannosi	C. turbinatus	JZX	15197	28	15.5	1.80645	3.5		4.5	0	2	1	1	0	2	0	1	1	1	1	6	0	5	1	1
Pannosi	C. turbinatus	JZX	15197	27.5	15	1.83333	3		4.5	0	2	1	1	0	2	0	1	1	1	1	6	0	5	1	1
Pannosi	C. turbinatus	JZX	15197	23.5	13.5	1.74074	4.5		4	0	2	1	1	0	2	0	1	1	1	1	6	0	5	1	1
Pannosi	C. turbinatus	JZX	15197	22.5	13	1.73077	3			0	2	1	1	0	2	0	1	1	1	1	6	0	5	1	1
Pannosi	C. turbinatus	WXX	15198	38	10	3.8	7	25		0	2	1	1	0	2	1	2	1	1	1	0	0	5	1	1
Pannosi	C. turbinatus	WXX	15198	41.5	12	3.45833	6	16		0	2	1	1	0	2	1	2	1	1	1	0	0	5	1	1
Pannosi	C. turbinatus	WXX	15198	33	8.5	3.88235	4	19		0	2	1	1	0	2	1	2	1	1	1	0	0	5	1	1
Pannosi	C. turbinatus	WXX	15198	29	7.5	3.86667	3			0	2	1	1	0	2	1	2	1	1	1	0	0	5	1	1
Pannosi	C. turbinatus	WXX	15198	32	9	3.55556	5			0	2	1	1	0	2	1	2	1	1	1	0	0	5	1	1
Pannosi	C. turbinatus	WXX	15198	41.5	13	3.19231	6			0	2	1	1	0	2	1	2	1	1	1	0	0	5	1	1
Pannosi	C. turbinatus	WXX	15198	26.5	9	2.94444	6			0	2	1	1	0	2	1	2	1	1	1	0	0	5	1	1
Pannosi	C. turbinatus	WXX	15198	23.5	8	2.9375	5.5			0	2	1	1	0	2	1	2	1	1	1	0	0	5	1	1
Pannosi	C. turbinatus	WXX	15198	38	12	3.16667	4.5			0	2	1	1	0	2	1	2	1	1	1	0	0	5	1	1
Pannosi	C. turbinatus	WXX	15198	27	8.5	3.17647	4			0	2	1	1	0	2	1	2	1	1	1	0	0	5	1	1
Pannosi	C. turbinatus	WXX	15199	21	8	2.625	3	16	3.5	0	2	1	1	0	2	1	2	1	1	1	0	0	5	1	1
Pannosi	C. turbinatus	WXX	15199	31.5	11.5	2.73913	5		3.5	0	2	1	1	0	2	1	2	1	1	1	0	0	5	1	1
Pannosi	C. turbinatus	WXX	15199	29	12	2.41667	4		3.5	0	2	1	1	0	2	1	2	1	1	1	0	0	5	1	1
Pannosi	C. turbinatus	WXX	15199	27.5	13.5	2.03704	6		4	0	2	1	1	0	2	1	2	1	1	1	0	0	5	1	1
Pannosi	C. turbinatus	WXX	15199	24	10	2.4	7		3.5	0	2	1	1	0	2	1	2	1	1	1	0	0	5	1	1
Pannosi	C. turbinatus	WXX	15199	21.5	10	2.15	4			0	2	1	1	0	2	1	2	1	1	1	0	0	5	1	1
Pannosi	C. turbinatus	WXX	15199	27.5	13	2.11538	5			0	2	1	1	0	2	1	2	1	1	1	0	0	5	1	1
Pannosi	C. turbinatus	WXX	15199	25.5	11.5	2.21739	2.5			0	2	1	1	0	2	1	2	1	1	1	0	0	5	1	1
Pannosi	C. turbinatus	WXX	15199	35	13	2.69231	6			0	2	1	1	0	2	1	2	1	1	1	0	0	5	1	1
Pannosi	C. turbinatus	WXX	15199	28	9.5	2.94737	6			0	2	1	1	0	2	1	2	1	1	1	0	0	5	1	1
Pannosi	C. turbinatus	WXX	15200	35	14	2.5	5.5	22	4	0	2	1	1	0	2	1	2	1	1	1	0	0	5	1	1
Pannosi	C. turbinatus	WXX	15200	41.5	16	2.59375	5	20.5	4	0	2	1	1	0	2	1	2	1	1	1	0	0	5	1	1
Pannosi	C. turbinatus	WXX	15200	28.5	11	2.59091	5	9	4	0	2	1	1	0	2	1	2	1	1	1	0	0	5	1	1
Pannosi	C. turbinatus	WXX	15200	26	13.5	1.92593	5	28	4	0	2	1	1	0	2	1	2	1	1	1	0	0	5	1	1
Pannosi	C. turbinatus	WXX	15200	28	13	2.15385	3	20	4.5	0	2	1	1	0	2	1	2	1	1	1	0	0	5	1	1
Pannosi	C. turbinatus	WXX	15200	34.5	14	2.46429	5	12	5	0	2	1	1	0	2	1	2	1	1	1	0	0	5	1	1
Pannosi	C. turbinatus	WXX	15200	32.5	11	2.95455	4.5		4	0	2	1	1	0	2	1	2	1	1	1	0	0	5	1	1
Pannosi	C. turbinatus	WXX	15200	28	18.5	1.51351	5		4	0	2	1	1	0	2	1	2	1	1	1	0	0	5	1	1
Pannosi	C. turbinatus	WXX	15200	27	13.5	2	3		4.5	0	2	1	1	0	2	1	2	1	1	1	0	0	5	1	1
Pannosi	C. turbinatus	WXX	15200	34	15.5	2.19355	5		5	0	2	1	1	0	2	1	2	1	1	1	0	0	5	1	1
Pannosi	C. turbinatus	WXX	15201	34	12.5	2.72	4.5			0	2	1	1	0	2	1	2	1	1	1	0	0	5	1	1
Pannosi	C. turbinatus	WXX	15201	34	11.5	2.95652	5			0	2	1	1	0	2	1	2	1	1	1	0	0	5	1	1
Pannosi	C. turbinatus	WXX	15201	30	10	3	3			0	2	1	1	0	2	1	2	1	1	1	0	0	5	1	1
Pannosi	C. turbinatus	WXX	15201	41.5	15	2.76667	4			0	2	1	1	0	2	1	2	1	1	1	0	0	5	1	1
Pannosi	C. turbinatus	WXX	15201	42	14.5	2.89655	4			0	2	1	1	0	2	1	2	1	1	1	0	0	5	1	1
Pannosi	C. turbinatus	WXX	15201	35	12.5	2.8	4			0	2	1	1	0	2	1	2	1	1	1	0	0	5	1	1
Pannosi	C. turbinatus	WXX	15201	39	11.5	3.3913	2.5			0	2	1	1	0	2	1	2	1	1	1	0	0	5	1	1
Pannosi	C. turbinatus	WXX	15201	46	14	3.28571	5.5			0	2	1	1	0	2	1	2	1	1	1	0	0	5	1	1
Pannosi	C. turbinatus	WXX	15201	42	11.5	3.65217	5			0	2	1	1	0	2	1	2	1	1	1	0	0	5	1	1
Pannosi	C. turbinatus	WXX	15201	39.5	12.5	3.16	5			0	2	1	1	0	2	1	2	1	1	1	0	0	5	1	1
Pannosi	C. turbinatus	WXX	15202	22	13	1.69231	4			0	2	1	1	0	2	1	2	1	1	1	0	0	5	1	1
Pannosi	C. turbinatus	WXX	15202	22.5	9.5	2.36842	3			0	2	1	1	0	2	1	2	1	1	1	0	0	5	1	1
Pannosi	C. turbinatus	WXX	15202	31	10	3.1	5			0	2	1	1	0	2	1	2	1	1	1	0	0	5	1	1
Pannosi	C. turbinatus	WXX	15202	30	12.5	2.4	4			0	2	1	1	0	2	1	2	1	1	1	0	0	5	1	1
Pannosi	C. turbinatus	WXX	15202	34	14.5	2.34483	4.5			0	2	1	1	0	2	1	2	1	1	1	0	0	5	1	1
Pannosi	C. turbinatus	WXX	15202	33	14.5	2.27586	3			0	2	1	1	0	2	1	2	1	1	1	0	0	5	1	1
Pannosi	C. turbinatus	WXX	15202	30	11	2.72727	4			0	2	1	1	0	2	1	2	1	1	1	0	0	5	1	1
Pannosi	C. turbinatus	WXX	15202	26.5	10	2.65	4			0	2	1	1	0	2	1	2	1	1	1	0	0	5	1	1
Pannosi	C. turbinatus	WXX	15202	32.5	15	2.16667	2.5			0	2	1	1	0	2	1	2	1	1	1	0	0	5	1	1
Pannosi	C. turbinatus	WXX	15202	34	13.5	2.51852	4			0	2	1	1	0	2	1	2	1	1	1	0	0	5	1	1
Pannosi	C. turbinatus	WXX	15203	29.5	11.5	2.56522	4			0	2	1	1	0	2	1	2	1	1	1	0	0	5	1	1
Pannosi	C. turbinatus	WXX	15203	25	12	2.08333	5			0	2	1	1	0	2	1	2	1	1	1	0	0	5	1	1
Pannosi	C. turbinatus	WXX	15203	32.5	12	2.70833	4			0	2	1	1	0	2	1	2	1	1	1	0	0	5	1	1
Pannosi	C. turbinatus	WXX	15203	28	11	2.54545	4			0	2	1	1	0	2	1	2	1	1	1	0	0	5	1	1
Pannosi	C. turbinatus	WXX	15203	25.5	11.5	2.21739	5			0	2	1	1	0	2	1	2	1	1	1	0	0	5	1	1
Pannosi	C. turbinatus	WXX	15203	21	9.5	2.21053	3.5			0	2	1	1	0	2	1	2	1	1	1	0	0	5	1	1
Pannosi	C. turbinatus	WXX	15203	24	10	2.4	5.5			0	2	1	1	0	2	1	2	1	1	1	0	0	5	1	1
Pannosi	C. turbinatus	WXX	15203	29.5	12.5	2.36	3.5			0	2	1	1	0	2	1	2	1	1	1	0	0	5	1	1
Pannosi	C. turbinatus	WXX	15203	27	11	2.45455	4.5			0	2	1	1	0	2	1	2	1	1	1	0	0	5	1	1
Pannosi	C. turbinatus	WXX	15203	25.5	10.5	2.42857	3.5			0	2	1	1	0	2	1	2	1	1	1	0	0	5	1	1
Pannosi	C. turbinatus	WXX	15204	23.5	9	2.61111	3.5			0	2	1	1	0	2	1	2	1	1	1	0	0	5	1	1
Pannosi	C. turbinatus	WXX	15204	18	6.5	2.76923	2			0	2	1	1	0	2	1	2	1	1	1	0	0	5	1	1
Pannosi	C. turbinatus	WXX	15204	17	7	2.42857	3			0	2	1	1	0	2	1	2	1	1	1	0	0	5	1	1
Pannosi	C. turbinatus	WXX	15204	20	7.5	2.66667	2			0	2	1	1	0	2	1	2	1	1	1	0	0	5	1	1
Pannosi	C. turbinatus	WXX	15204	15	5	3	2.5			0	2	1	1	0	2	1	2	1	1	1	0	0	5	1	1
Pannosi	C. turbinatus	WXX	15205	32.5	12	2.70833	4			0	2	1	1	0	2	1	2	1	1	1	0	0	5	1	1
Pannosi	C. turbinatus	WXX	15205	21	9	2.33333	6			0	2	1	1	0	2	1	2	1	1	1	0	0	5	1	1
Pannosi	C. turbinatus	WXX	15205	25	8.5	2.94118	4			0	2	1	1	0	2	1	2	1	1	1	0	0	5	1	1
Pannosi	C. turbinatus	WXX	15205	36	14	2.57143	5			0	2	1	1	0	2	1	2	1	1	1	0	0	5	1	1
Pannosi	C. turbinatus	WXX	15205	36.5	14	2.60714	5.5			0	2	1	1	0	2	1	2	1	1	1	0	0	5	1	1
Pannosi	C. turbinatus	WXX	15205	33	13.5	2.44444	5.5			0	2	1	1	0	2	1	2	1	1	1	0	0	5	1	1
Pannosi	C. turbinatus	WXX	15205	35.5	14	2.53571	5.5			0	2	1	1	0	2	1	2	1	1	1	0	0	5	1	1
Pannosi	C. turbinatus	WXX	15205	28	11	2.54545	6			0	2	1	1	0	2	1	2	1	1	1	0	0	5	1	1
Pannosi	C. turbinatus	WXX	15205	29	11	2.63636	4.5			0	2	1	1	0	2	1	2	1	1	1	0	0	5	1	1
Pannosi	C. turbinatus	WXX	15205	29	10	2.9	6			0	2	1	1	0	2	1	2	1	1	1	0	0	5	1	1
Pannosi	C. turbinatus	WXX	15206	24.5	8.5	2.88235	4.5			0	2	1	1	0	2	1	2	1	1	1	0	0	5	1	1
Pannosi	C. turbinatus	WXX	15206	23.5	9	2.61111	3.5			0	2	1	1	0	2	1	2	1	1	1	0	0	5	1	1
Pannosi	C. turbinatus	WXX	15206	22	8.5	2.58824	3			0	2	1	1	0	2	1	2	1	1	1	0	0	5	1	1
Pannosi	C. turbinatus	WXX	15206	23.5	9	2.61111	2.5			0	2	1	1	0	2	1	2	1	1	1	0	0	5	1	1
Pannosi	C. turbinatus	WXX	15206	16.5	6.5	2.53846	2			0	2	1	1	0	2	1	2	1	1	1	0	0	5	1	1
Pannosi	C. turbinatus	WXX	15206	24	9.5	2.52632	3			0	2	1	1	0	2	1	2	1	1	1	0	0	5	1	1
Pannosi	C. turbinatus	WXX	15206	23	9	2.55556	2.5			0	2	1	1	0	2	1	2	1	1	1	0	0	5	1	1
Pannosi	C. turbinatus	WXX	15206	23.5	9	2.61111	2			0	2	1	1	0	2	1	2	1	1	1	0	0	5	1	1
Pannosi	C. turbinatus	WXX	15207	33.5	10.5	3.19048	4	12.5	4	0	2	1	1	0	2	1	2	1	1	1	0	0	5	1	1
Pannosi	C. turbinatus	WXX	15207	24.5	8.5	2.88235	2.5	19	4.5	0	2	1	1	0	2	1	2	1	1	1	0	0	5	1	1
Pannosi	C. turbinatus	WXX	15207	27.5	9	3.05556	3.5	15	4.5	0	2	1	1	0	2	1	2	1	1	1	0	0	5	1	1
Pannosi	C. turbinatus	WXX	15207	28	9.5	2.94737	2.5	14	5	0	2	1	1	0	2	1	2	1	1	1	0	0	5	1	1
Pannosi	C. turbinatus	WXX	15207	29	11	2.63636	3.5	13.5	5.5	0	2	1	1	0	2	1	2	1	1	1	0	0	5	1	1
Pannosi	C. turbinatus	WXX	15207	30	11	2.72727	3.5	15.5	4.5	0	2	1	1	0	2	1	2	1	1	1	0	0	5	1	1
Pannosi	C. turbinatus	WXX	15207	34	11.5	2.95652	5	15	4	0	2	1	1	0	2	1	2	1	1	1	0	0	5	1	1
Pannosi	C. turbinatus	WXX	15207	33	11	3	5		4.5	0	2	1	1	0	2	1	2	1	1	1	0	0	5	1	1
Pannosi	C. turbinatus	WXX	15207	24	8	3	4.5			0	2	1	1	0	2	1	2	1	1	1	0	0	5	1	1
Pannosi	C. turbinatus	WXX	15207	25	8.5	2.94118	5.5			0	2	1	1	0	2	1	2	1	1	1	0	0	5	1	1
Pannosi	C. turbinatus	WXX	15208	26.5	9.5	2.78947	4	12	4	0	2	1	1	0	2	1	2	1	1	1	0	0	5	1	1
Pannosi	C. turbinatus	WXX	15208	38	14.5	2.62069	5	10	4	0	2	1	1	0	2	1	2	1	1	1	0	0	5	1	1
Pannosi	C. turbinatus	WXX	15208	38	14	2.71429	5	17	4.5	0	2	1	1	0	2	1	2	1	1	1	0	0	5	1	1
Pannosi	C. turbinatus	WXX	15208	49	17	2.88235	4.5	16	4.5	0	2	1	1	0	2	1	2	1	1	1	0	0	5	1	1
Pannosi	C. turbinatus	WXX	15208	35	13	2.69231	4.5	12.5	3.5	0	2	1	1	0	2	1	2	1	1	1	0	0	5	1	1
Pannosi	C. turbinatus	WXX	15208	42	15.5	2.70968	4.5	15	3.5	0	2	1	1	0	2	1	2	1	1	1	0	0	5	1	1
Pannosi	C. turbinatus	WXX	15208	33	10	3.3	5		3.5	0	2	1	1	0	2	1	2	1	1	1	0	0	5	1	1
Pannosi	C. turbinatus	WXX	15208	22.5	7	3.21429	4.5		4	0	2	1	1	0	2	1	2	1	1	1	0	0	5	1	1
Pannosi	C. turbinatus	WXX	15208	37	13.5	2.74074	4		3.5	0	2	1	1	0	2	1	2	1	1	1	0	0	5	1	1
Pannosi	C. turbinatus	WXX	15208						3.5	0	2	1	1	0	2	1	2	1	1	1	0	0	5	1	1
Pannosi	C. glaucophyllus	KPX	15210	38	22.5	1.68889	7	25	5	0	2	1	0	2	4	1	1	2	1	0	1	1	5	0	0
Pannosi	C. glaucophyllus	KPX	15210	29.5	16	1.84375	5	50	5	0	2	1	0	2	4	1	1	2	1	0	1	1	5	0	0
Pannosi	C. glaucophyllus	KPX	15210	42	23.5	1.78723	7	35	5.5	0	2	1	0	2	4	1	1	2	1	0	1	1	5	0	0
Pannosi	C. glaucophyllus	KPX	15210	33	19	1.73684	5	37	6	0	2	1	0	2	4	1	1	2	1	0	1	1	5	0	0
Pannosi	C. glaucophyllus	KPX	15210	40	25	1.6	9	57	6	0	2	1	0	2	4	1	1	2	1	0	1	1	5	0	0
Pannosi	C. glaucophyllus	KPX	15210	38	23	1.65217	8	51	5	0	2	1	0	2	4	1	1	2	1	0	1	1	5	0	0
Pannosi	C. glaucophyllus	KPX	15210	36	21.5	1.67442	8		5	0	2	1	0	2	4	1	1	2	1	0	1	1	5	0	0
Pannosi	C. glaucophyllus	KPX	15210						5	0	2	1	0	2	4	1	1	2	1	0	1	1	5	0	0
Pannosi	C. glaucophyllus	KPX	15210						5	0	2	1	0	2	4	1	1	2	1	0	1	1	5	0	0
Pannosi	C. glaucophyllus	KPX	15210						5.5	0	2	1	0	2	4	1	1	2	1	0	1	1	5	0	0
Pannosi	C. glaucophyllus	KPX	15210_cp01	45	25	1.8	8.5	45	5	0	2	1	0	2	4	1	1	2	1	0	1	1	5	0	0
Pannosi	C. glaucophyllus	KPX	15210_cp01	45	25	1.8	8	42	4.5	0	2	1	0	2	4	1	1	2	1	0	1	1	5	0	0
Pannosi	C. glaucophyllus	KPX	15210_cp01	40	25	1.6	8.5	47	6	0	2	1	0	2	4	1	1	2	1	0	1	1	5	0	0
Pannosi	C. glaucophyllus	KPX	15210_cp01	41	25	1.64	9	50	5	0	2	1	0	2	4	1	1	2	1	0	1	1	5	0	0
Pannosi	C. glaucophyllus	KPX	15210_cp01	45	24	1.875	8		5.5	0	2	1	0	2	4	1	1	2	1	0	1	1	5	0	0
Pannosi	C. glaucophyllus	KPX	15210_cp01	43	28	1.53571	7		5	0	2	1	0	2	4	1	1	2	1	0	1	1	5	0	0
Pannosi	C. glaucophyllus	KPX	15210_cp01	43	20.5	2.09756	8		5.5	0	2	1	0	2	4	1	1	2	1	0	1	1	5	0	0
Pannosi	C. glaucophyllus	KPX	15210_cp01	45	25.5	1.76471	8.5		5.5	0	2	1	0	2	4	1	1	2	1	0	1	1	5	0	0
Pannosi	C. glaucophyllus	KPX	15210_cp01						5	0	2	1	0	2	4	1	1	2	1	0	1	1	5	0	0
Pannosi	C. glaucophyllus	KPX	15210_cp01						6	0	2	1	0	2	4	1	1	2	1	0	1	1	5	0	0
Pannosi	C. glaucophyllus	KPX	15210_cp02	42	26.5	1.58491	10	33	6	0	2	1	0	2	4	1	1	2	1	0	1	1	5	0	0
Pannosi	C. glaucophyllus	KPX	15210_cp02	45	27	1.66667	8	38	6	0	2	1	0	2	4	1	1	2	1	0	1	1	5	0	0
Pannosi	C. glaucophyllus	KPX	15210_cp02	38	24.5	1.55102	7.5	40	6	0	2	1	0	2	4	1	1	2	1	0	1	1	5	0	0
Pannosi	C. glaucophyllus	KPX	15210_cp02	40	22	1.81818	8	45	6	0	2	1	0	2	4	1	1	2	1	0	1	1	5	0	0
Pannosi	C. glaucophyllus	KPX	15210_cp02	49	30.5	1.60656	6	33	7	0	2	1	0	2	4	1	1	2	1	0	1	1	5	0	0
Pannosi	C. glaucophyllus	KPX	15210_cp02	32	20	1.6	6	30	4.5	0	2	1	0	2	4	1	1	2	1	0	1	1	5	0	0
Pannosi	C. glaucophyllus	KPX	15210_cp02	34	22	1.54545	6.5		6.5	0	2	1	0	2	4	1	1	2	1	0	1	1	5	0	0
Pannosi	C. glaucophyllus	KPX	15210_cp02	50	30	1.66667	7		7	0	2	1	0	2	4	1	1	2	1	0	1	1	5	0	0
Pannosi	C. glaucophyllus	KPX	15210_cp02	35	23	1.52174	5		5	0	2	1	0	2	4	1	1	2	1	0	1	1	5	0	0
Pannosi	C. glaucophyllus	KPX	15210_cp02	48	28	1.71429	9		5.5	0	2	1	0	2	4	1	1	2	1	0	1	1	5	0	0
Pannosi	C. glaucophyllus	KPX	15210_cp03	32.5	23	1.41304	7.5	25	6	0	2	1	0	2	4	1	1	2	1	0	1	1	5	0	0
Pannosi	C. glaucophyllus	KPX	15210_cp03	34	16	2.125	5	28	6	0	2	1	0	2	4	1	1	2	1	0	1	1	5	0	0
Pannosi	C. glaucophyllus	KPX	15210_cp03	28	20.5	1.36585	6.5	55	5.5	0	2	1	0	2	4	1	1	2	1	0	1	1	5	0	0
Pannosi	C. glaucophyllus	KPX	15210_cp03	28	18.5	1.51351	5.5	40	5.5	0	2	1	0	2	4	1	1	2	1	0	1	1	5	0	0
Pannosi	C. glaucophyllus	KPX	15210_cp03	32	20.5	1.56098	7	18	5.5	0	2	1	0	2	4	1	1	2	1	0	1	1	5	0	0
Pannosi	C. glaucophyllus	KPX	15210_cp03	25	15.5	1.6129	6		6	0	2	1	0	2	4	1	1	2	1	0	1	1	5	0	0
Pannosi	C. glaucophyllus	KPX	15210_cp03	27	17.5	1.54286	5.5		6.5	0	2	1	0	2	4	1	1	2	1	0	1	1	5	0	0
Pannosi	C. glaucophyllus	KPX	15210_cp03	30	18	1.66667	5		5	0	2	1	0	2	4	1	1	2	1	0	1	1	5	0	0
Pannosi	C. glaucophyllus	KPX	15210_cp03	33	21.5	1.53488	5		6	0	2	1	0	2	4	1	1	2	1	0	1	1	5	0	0
Pannosi	C. glaucophyllus	KPX	15210_cp03	31.5	18.5	1.7027	7		5	0	2	1	0	2	4	1	1	2	1	0	1	1	5	0	0
Pannosi	C. glaucophyllus	KPX	15210_cp04	42.5	23.5	1.80851	10	47	5.5	0	2	1	0	2	4	1	1	2	1	0	1	1	5	0	0
Pannosi	C. glaucophyllus	KPX	15210_cp04	45	23.5	1.91489	8	45	5	0	2	1	0	2	4	1	1	2	1	0	1	1	5	0	0
Pannosi	C. glaucophyllus	KPX	15210_cp04	38.5	20.5	1.87805	9	48	4.5	0	2	1	0	2	4	1	1	2	1	0	1	1	5	0	0
Pannosi	C. glaucophyllus	KPX	15210_cp04	40	19.5	2.05128	6	38	4.5	0	2	1	0	2	4	1	1	2	1	0	1	1	5	0	0
Pannosi	C. glaucophyllus	KPX	15210_cp04	43	25	1.72	5.5	50	5.5	0	2	1	0	2	4	1	1	2	1	0	1	1	5	0	0
Pannosi	C. glaucophyllus	KPX	15210_cp04	43	22.5	1.91111	6	27	5.5	0	2	1	0	2	4	1	1	2	1	0	1	1	5	0	0
Pannosi	C. glaucophyllus	KPX	15210_cp04	37.5	22.5	1.66667	8.5		5	0	2	1	0	2	4	1	1	2	1	0	1	1	5	0	0
Pannosi	C. glaucophyllus	KPX	15210_cp04	48	27	1.77778	6.5		5.5	0	2	1	0	2	4	1	1	2	1	0	1	1	5	0	0
Pannosi	C. glaucophyllus	KPX	15210_cp04	43.5	23.5	1.85106	6		5.5	0	2	1	0	2	4	1	1	2	1	0	1	1	5	0	0
Pannosi	C. glaucophyllus	KPX	15210_cp04						6	0	2	1	0	2	4	1	1	2	1	0	1	1	5	0	0
Pannosi	C. glaucophyllus	KPX	15210_cp05	38	23	1.65217	7	29	5.5	0	2	1	0	2	4	1	1	2	1	0	1	1	5	0	0
Pannosi	C. glaucophyllus	KPX	15210_cp05	48	26.5	1.81132	9	47	5.5	0	2	1	0	2	4	1	1	2	1	0	1	1	5	0	0
Pannosi	C. glaucophyllus	KPX	15210_cp05	44	25	1.76	7	50	6	0	2	1	0	2	4	1	1	2	1	0	1	1	5	0	0
Pannosi	C. glaucophyllus	KPX	15210_cp05	43	26	1.65385	7	35	7	0	2	1	0	2	4	1	1	2	1	0	1	1	5	0	0
Pannosi	C. glaucophyllus	KPX	15210_cp05	43	21	2.04762	7	40	6.5	0	2	1	0	2	4	1	1	2	1	0	1	1	5	0	0
Pannosi	C. glaucophyllus	KPX	15210_cp05	33	21	1.57143	7	37	6	0	2	1	0	2	4	1	1	2	1	0	1	1	5	0	0
Pannosi	C. glaucophyllus	KPX	15210_cp05	42	24	1.75	7.5	35	6	0	2	1	0	2	4	1	1	2	1	0	1	1	5	0	0
Pannosi	C. glaucophyllus	KPX	15210_cp05	43	25	1.72	7	34	5	0	2	1	0	2	4	1	1	2	1	0	1	1	5	0	0
Pannosi	C. glaucophyllus	KPX	15210_cp05	42	26	1.61538	8	48	5.5	0	2	1	0	2	4	1	1	2	1	0	1	1	5	0	0
Pannosi	C. glaucophyllus	KPX	15210_cp05	43	21	2.04762	6		6.5	0	2	1	0	2	4	1	1	2	1	0	1	1	5	0	0
Pannosi	C. fulvidus	HDK	15214	26	19	1.36842	5	30	6	0	2	1	1	0	2	1	2	1	1	2	10	1	5	1	1
Pannosi	C. fulvidus	HDK	15214	28	17	1.64706	6	35	6	0	2	1	1	0	2	1	2	1	1	2	10	1	5	1	1
Pannosi	C. fulvidus	HDK	15214	24	14.5	1.65517	4.5	30	6.5	0	2	1	1	0	2	1	2	1	1	2	10	1	5	1	1
Pannosi	C. fulvidus	HDK	15214	24	10.5	2.28571	3	29	5.5	0	2	1	1	0	2	1	2	1	1	2	10	1	5	1	1
Pannosi	C. fulvidus	HDK	15214	17.5	13.5	1.2963	2.5		6.5	0	2	1	1	0	2	1	2	1	1	2	10	1	5	1	1
Pannosi	C. fulvidus	HDK	15214	18	13.5	1.33333	3.5		7	0	2	1	1	0	2	1	2	1	1	2	10	1	5	1	1
Pannosi	C. fulvidus	HDK	15214	18.5	13.5	1.37037	4		6.5	0	2	1	1	0	2	1	2	1	1	2	10	1	5	1	1
Pannosi	C. fulvidus	HDK	15214						6	0	2	1	1	0	2	1	2	1	1	2	10	1	5	1	1
Pannosi	C. fulvidus	HDK	15214						7	0	2	1	1	0	2	1	2	1	1	2	10	1	5	1	1
Pannosi	C. fulvidus	HDK	15214						6	0	2	1	1	0	2	1	2	1	1	2	10	1	5	1	1
Pannosi	C. fulvidus	HDK	15214_cp01	34	26	1.30769	6	37.5	6	0	2	1	1	0	2	1	2	1	1	2	10	1	5	1	1
Pannosi	C. fulvidus	HDK	15214_cp01	31	21	1.47619	6.5	45	6.5	0	2	1	1	0	2	1	2	1	1	2	10	1	5	1	1
Pannosi	C. fulvidus	HDK	15214_cp01	30	20.5	1.46341	5.5		6.5	0	2	1	1	0	2	1	2	1	1	2	10	1	5	1	1
Pannosi	C. fulvidus	HDK	15214_cp01						7	0	2	1	1	0	2	1	2	1	1	2	10	1	5	1	1
Pannosi	C. fulvidus	HDK	15214_cp01						6	0	2	1	1	0	2	1	2	1	1	2	10	1	5	1	1
Pannosi	C. fulvidus	HDK	15214_cp01						7	0	2	1	1	0	2	1	2	1	1	2	10	1	5	1	1
Pannosi	C. fulvidus	HDK	15214_cp01						6.5	0	2	1	1	0	2	1	2	1	1	2	10	1	5	1	1
Pannosi	C. fulvidus	HDK	15214_cp01						6.5	0	2	1	1	0	2	1	2	1	1	2	10	1	5	1	1
Pannosi	C. fulvidus	HDK	15214_cp01						6	0	2	1	1	0	2	1	2	1	1	2	10	1	5	1	1
Pannosi	C. fulvidus	HDK	15214_cp01						6	0	2	1	1	0	2	1	2	1	1	2	10	1	5	1	1
Pannosi	C. fulvidus	HDK	15214_cp02	34	24	1.41667	6.5	23	5.5	0	2	1	1	0	2	1	2	1	1	2	10	1	5	1	1
Pannosi	C. fulvidus	HDK	15214_cp02					14	6	0	2	1	1	0	2	1	2	1	1	2	10	1	5	1	1
Pannosi	C. fulvidus	HDK	15214_cp02					20	6	0	2	1	1	0	2	1	2	1	1	2	10	1	5	1	1
Pannosi	C. fulvidus	HDK	15214_cp02					28	5.5	0	2	1	1	0	2	1	2	1	1	2	10	1	5	1	1
Pannosi	C. fulvidus	HDK	15214_cp02					32	5.5	0	2	1	1	0	2	1	2	1	1	2	10	1	5	1	1
Pannosi	C. fulvidus	HDK	15214_cp02						5	0	2	1	1	0	2	1	2	1	1	2	10	1	5	1	1
Pannosi	C. fulvidus	HDK	15214_cp02						5	0	2	1	1	0	2	1	2	1	1	2	10	1	5	1	1
Pannosi	C. fulvidus	HDK	15214_cp02						5	0	2	1	1	0	2	1	2	1	1	2	10	1	5	1	1
Pannosi	C. fulvidus	HDK	15214_cp02						5	0	2	1	1	0	2	1	2	1	1	2	10	1	5	1	1
Pannosi	C. fulvidus	HDK	15214_cp02						6.5	0	2	1	1	0	2	1	2	1	1	2	10	1	5	1	1
Pannosi	C. fulvidus	HDK	15214_cp03	29.5	20	1.475	4.5	43	7	0	2	1	1	0	2	1	2	1	1	2	10	1	5	1	1
Pannosi	C. fulvidus	HDK	15214_cp03	26	14	1.85714	3.5	24		0	2	1	1	0	2	1	2	1	1	2	10	1	5	1	1
Pannosi	C. fulvidus	HDK	15214_cp03	25	20	1.25	3	33		0	2	1	1	0	2	1	2	1	1	2	10	1	5	1	1
Pannosi	C. fulvidus	HDK	15214_cp03	25	18.5	1.35135	4.5			0	2	1	1	0	2	1	2	1	1	2	10	1	5	1	1
Pannosi	C. fulvidus	HDK	15214_cp03	23.5	18.5	1.27027	3			0	2	1	1	0	2	1	2	1	1	2	10	1	5	1	1
Pannosi	C. fulvidus	HDK	15214_cp03	24	18	1.33333	5			0	2	1	1	0	2	1	2	1	1	2	10	1	5	1	1
Pannosi	C. fulvidus	HDK	15214_cp03	23	20.5	1.12195	3.5			0	2	1	1	0	2	1	2	1	1	2	10	1	5	1	1
Pannosi	C. fulvidus	CC	15215	25	13.5	1.85185	4	30	5.5	0	2	1	1	0	2	1	2	1	1	2	10	1	5	1	1
Pannosi	C. fulvidus	CC	15215	29	18.5	1.56757	6	39	5.5	0	2	1	1	0	2	1	2	1	1	2	10	1	5	1	1
Pannosi	C. fulvidus	CC	15215	31	18.5	1.67568	5	30	5.5	0	2	1	1	0	2	1	2	1	1	2	10	1	5	1	1
Pannosi	C. fulvidus	CC	15215	31.5	21	1.5	7	32	5	0	2	1	1	0	2	1	2	1	1	2	10	1	5	1	1
Pannosi	C. fulvidus	CC	15215	33	21.5	1.53488	6	25	5	0	2	1	1	0	2	1	2	1	1	2	10	1	5	1	1
Pannosi	C. fulvidus	CC	15215	26	15	1.73333	3.5	21	6.5	0	2	1	1	0	2	1	2	1	1	2	10	1	5	1	1
Pannosi	C. fulvidus	CC	15215	28.5	18.5	1.54054	6.5	38	5	0	2	1	1	0	2	1	2	1	1	2	10	1	5	1	1
Pannosi	C. fulvidus	CC	15215	32.5	16.5	1.9697	6.5	17.5	5.5	0	2	1	1	0	2	1	2	1	1	2	10	1	5	1	1
Pannosi	C. fulvidus	CC	15215	27.6	18.5	1.49189	5	22	6	0	2	1	1	0	2	1	2	1	1	2	10	1	5	1	1
Pannosi	C. fulvidus	CC	15215					24	5	0	2	1	1	0	2	1	2	1	1	2	10	1	5	1	1
Pannosi	C. fulvidus	CC	15215_cp01	28	15	1.86667	4	50	5.5	0	2	1	1	0	2	1	2	1	1	2	10	1	5	1	1
Pannosi	C. fulvidus	CC	15215_cp01	30	18.5	1.62162	5	39	6	0	2	1	1	0	2	1	2	1	1	2	10	1	5	1	1
Pannosi	C. fulvidus	CC	15215_cp01	27.5	16	1.71875	4	49	6	0	2	1	1	0	2	1	2	1	1	2	10	1	5	1	1
Pannosi	C. fulvidus	CC	15215_cp01	30	17	1.76471	4	38	6.5	0	2	1	1	0	2	1	2	1	1	2	10	1	5	1	1
Pannosi	C. fulvidus	CC	15215_cp01	30.5	17	1.79412	4.5	35	6.5	0	2	1	1	0	2	1	2	1	1	2	10	1	5	1	1
Pannosi	C. fulvidus	CC	15215_cp01	26	16.5	1.57576	6	48	5.5	0	2	1	1	0	2	1	2	1	1	2	10	1	5	1	1
Pannosi	C. fulvidus	CC	15215_cp01	25	17	1.47059	4	31	7	0	2	1	1	0	2	1	2	1	1	2	10	1	5	1	1
Pannosi	C. fulvidus	CC	15215_cp01	30	15	2	3.5		5.5	0	2	1	1	0	2	1	2	1	1	2	10	1	5	1	1
Pannosi	C. fulvidus	CC	15215_cp01						6	0	2	1	1	0	2	1	2	1	1	2	10	1	5	1	1
Pannosi	C. fulvidus	CC	15215_cp01						4.5	0	2	1	1	0	2	1	2	1	1	2	10	1	5	1	1
Pannosi	C. fulvidus	CC	15215_cp02	31	15	2.06667	7.5	14	5	0	2	1	1	0	2	1	2	1	1	2	10	1	5	1	1
Pannosi	C. fulvidus	CC	15215_cp02	31	18.5	1.67568	6	32	5	0	2	1	1	0	2	1	2	1	1	2	10	1	5	1	1
Pannosi	C. fulvidus	CC	15215_cp02	28	20	1.4	5	19	5	0	2	1	1	0	2	1	2	1	1	2	10	1	5	1	1
Pannosi	C. fulvidus	CC	15215_cp02	29.5	18	1.63889	6	16	5	0	2	1	1	0	2	1	2	1	1	2	10	1	5	1	1
Pannosi	C. fulvidus	CC	15215_cp02	30	21.5	1.39535	7	15	5	0	2	1	1	0	2	1	2	1	1	2	10	1	5	1	1
Pannosi	C. fulvidus	CC	15215_cp02	24.5	16.5	1.48485	5	25	5.5	0	2	1	1	0	2	1	2	1	1	2	10	1	5	1	1
Pannosi	C. fulvidus	CC	15215_cp02	25	14.5	1.72414	4	24	6	0	2	1	1	0	2	1	2	1	1	2	10	1	5	1	1
Pannosi	C. fulvidus	CC	15215_cp02	26	17	1.52941	5		6	0	2	1	1	0	2	1	2	1	1	2	10	1	5	1	1
Pannosi	C. fulvidus	CC	15215_cp02	25	16.5	1.51515	5		6	0	2	1	1	0	2	1	2	1	1	2	10	1	5	1	1
Pannosi	C. fulvidus	CC	15215_cp02	28	18.5	1.51351	5	35	6	0	2	1	1	0	2	1	2	1	1	2	10	1	5	1	1
Buxifolii	C. buxifolius	LHS	15956_01	9.5	6.5	1.46154	3.5	41	6.5	0	1	0	1	1	2	1	1	1	1	2	8	1	4	1	1
Buxifolii	C. buxifolius	LHS	15956_01	9.5	5.5	1.72727	2.5	7	5	0	1	0	1	1	2	1	1	1	1	2	8	1	4	1	1
Buxifolii	C. buxifolius	LHS	15956_01	9.5	5.5	1.72727	4	4.5	5.5	0	1	0	1	1	2	1	1	1	1	2	8	1	4	1	1
Buxifolii	C. buxifolius	LHS	15956_01	13.5	8.5	1.58824	3.5	3	5	0	1	0	1	1	2	1	1	1	1	2	8	1	4	1	1
Buxifolii	C. buxifolius	LHS	15956_01	8.5	4.5	1.88889	2.5	2.5	6	0	1	0	1	1	2	1	1	1	1	2	8	1	4	1	1
Buxifolii	C. buxifolius	LHS	15956_01	9.5	5.5	1.72727	2	3	6	0	1	0	1	1	2	1	1	1	1	2	8	1	4	1	1
Buxifolii	C. buxifolius	LHS	15956_01	10	6	1.66667	3	5.5		0	1	0	1	1	2	1	1	1	1	2	8	1	4	1	1
Buxifolii	C. buxifolius	LHS	15956_01	9	5	1.8	3			0	1	0	1	1	2	1	1	1	1	2	8	1	4	1	1
Buxifolii	C. buxifolius	LHS	15956_01	11.5	7.5	1.53333	2.5			0	1	0	1	1	2	1	1	1	1	2	8	1	4	1	1
Buxifolii	C. buxifolius	LHS	15956_01	10	5	2	3			0	1	0	1	1	2	1	1	1	1	2	8	1	4	1	1
Buxifolii	C. buxifolius	LHS	15956_02	9.5	6	1.58333	1	16	5	0	1	0	1	1	2	1	1	1	1	2	8	1	4	1	1
Buxifolii	C. buxifolius	LHS	15956_02	10.5	6	1.75	2.5	20.5	4.5	0	1	0	1	1	2	1	1	1	1	2	8	1	4	1	1
Buxifolii	C. buxifolius	LHS	15956_02	9.5	6	1.58333	2	14.5	5.5	0	1	0	1	1	2	1	1	1	1	2	8	1	4	1	1
Buxifolii	C. buxifolius	LHS	15956_02	8.5	5.5	1.54545	2	5.5	5.5	0	1	0	1	1	2	1	1	1	1	2	8	1	4	1	1
Buxifolii	C. buxifolius	LHS	15956_02	9	5.5	1.63636	2		4.5	0	1	0	1	1	2	1	1	1	1	2	8	1	4	1	1
Buxifolii	C. buxifolius	LHS	15956_02	9	5.5	1.63636	2		6.5	0	1	0	1	1	2	1	1	1	1	2	8	1	4	1	1
Buxifolii	C. buxifolius	LHS	15956_02	10	5	2	2		6.5	0	1	0	1	1	2	1	1	1	1	2	8	1	4	1	1
Buxifolii	C. buxifolius	LHS	15956_02	8	4.5	1.77778	2		6	0	1	0	1	1	2	1	1	1	1	2	8	1	4	1	1
Buxifolii	C. buxifolius	LHS	15956_02	10	5	2	2.5			0	1	0	1	1	2	1	1	1	1	2	8	1	4	1	1
Buxifolii	C. buxifolius	LHS	15956_02	13.5	8	1.6875	3			0	1	0	1	1	2	1	1	1	1	2	8	1	4	1	1
Buxifolii	C. buxifolius	LHS	15956_03	12	8	1.5	2.5	25	6	0	1	0	1	1	2	1	1	1	1	2	8	1	4	1	1
Buxifolii	C. buxifolius	LHS	15956_03	9	6	1.5	2	10.5	5.5	0	1	0	1	1	2	1	1	1	1	2	8	1	4	1	1
Buxifolii	C. buxifolius	LHS	15956_03	9.5	7.5	1.26667	2.5	7.5	5.5	0	1	0	1	1	2	1	1	1	1	2	8	1	4	1	1
Buxifolii	C. buxifolius	LHS	15956_03	11	8	1.375	2	17	6	0	1	0	1	1	2	1	1	1	1	2	8	1	4	1	1
Buxifolii	C. buxifolius	LHS	15956_03	13	7	1.85714	3	22	6.5	0	1	0	1	1	2	1	1	1	1	2	8	1	4	1	1
Buxifolii	C. buxifolius	LHS	15956_03	8.5	6.5	1.30769	2	14	7	0	1	0	1	1	2	1	1	1	1	2	8	1	4	1	1
Buxifolii	C. buxifolius	LHS	15956_03	11.5	7	1.64286	2.5	39	5	0	1	0	1	1	2	1	1	1	1	2	8	1	4	1	1
Buxifolii	C. buxifolius	LHS	15956_03	11	6	1.83333	3.5	32	6.5	0	1	0	1	1	2	1	1	1	1	2	8	1	4	1	1
Buxifolii	C. buxifolius	LHS	15956_03	10	5	2	3	22	6	0	1	0	1	1	2	1	1	1	1	2	8	1	4	1	1
Buxifolii	C. buxifolius	LHS	15956_03	10	6.5	1.53846	2.5			0	1	0	1	1	2	1	1	1	1	2	8	1	4	1	1
Pannosi	C. glaucophyllus	LHS	15960	36.5	17	2.14706	6.5	45	4.5	0	2	1	0	2	4	0	1	1	0	0	1	1	5	0	0
Pannosi	C. glaucophyllus	LHS	15960	32	18	1.77778	7.5	55	4.5	0	2	1	0	2	4	0	1	1	0	0	1	1	5	0	0
Pannosi	C. glaucophyllus	LHS	15960	35	20	1.75	6.5	26	4.5	0	2	1	0	2	4	0	1	1	0	0	1	1	5	0	0
Pannosi	C. glaucophyllus	LHS	15960	35	20	1.75	4	22	4	0	2	1	0	2	4	0	1	1	0	0	1	1	5	0	0
Pannosi	C. glaucophyllus	LHS	15960	36	17	2.11765	6	19	3.5	0	2	1	0	2	4	0	1	1	0	0	1	1	5	0	0
Pannosi	C. glaucophyllus	LHS	15960	28	17	1.64706	6	38	3.5	0	2	1	0	2	4	0	1	1	0	0	1	1	5	0	0
Pannosi	C. glaucophyllus	LHS	15960	20	12.5	1.6	4	30	3.5	0	2	1	0	2	4	0	1	1	0	0	1	1	5	0	0
Pannosi	C. glaucophyllus	LHS	15960	20.5	12.5	1.64	6	48	3.5	0	2	1	0	2	4	0	1	1	0	0	1	1	5	0	0
Pannosi	C. glaucophyllus	LHS	15960	14.5	9	1.61111	3	37	4	0	2	1	0	2	4	0	1	1	0	0	1	1	5	0	0
Pannosi	C. glaucophyllus	LHS	15960	25	13	1.92308	6	40		0	2	1	0	2	4	0	1	1	0	0	1	1	5	0	0
Pannosi	C. glaucophyllus	MZ	15962_01	42	23.5	1.78723	11	41.5	4.5	0	2	1	1	2	1	1	1	1	1	0	8	1	5	0	2
Pannosi	C. glaucophyllus	MZ	15962_01	50	24.5	2.04082	9	45	4.5	0	2	1	1	2	1	1	1	1	1	0	8	1	5	0	2
Pannosi	C. glaucophyllus	MZ	15962_01	40	21	1.90476	8	12.5	4.5	0	2	1	1	2	1	1	1	1	1	0	8	1	5	0	2
Pannosi	C. glaucophyllus	MZ	15962_01	35.5	18	1.97222	8	17	6	0	2	1	1	2	1	1	1	1	1	0	8	1	5	0	2
Pannosi	C. glaucophyllus	MZ	15962_01	45	25	1.8	9	13	4.5	0	2	1	1	2	1	1	1	1	1	0	8	1	5	0	2
Pannosi	C. glaucophyllus	MZ	15962_01	44	22.5	1.95556	9	13.5	4.5	0	2	1	1	2	1	1	1	1	1	0	8	1	5	0	2
Pannosi	C. glaucophyllus	MZ	15962_01	40	21	1.90476	10	23	4.5	0	2	1	1	2	1	1	1	1	1	0	8	1	5	0	2
Pannosi	C. glaucophyllus	MZ	15962_01	32.5	18	1.80556	7	6	5	0	2	1	1	2	1	1	1	1	1	0	8	1	5	0	2
Pannosi	C. glaucophyllus	MZ	15962_01	33.5	18	1.86111	10	8	6.5	0	2	1	1	2	1	1	1	1	1	0	8	1	5	0	2
Pannosi	C. glaucophyllus	MZ	15962_01	25.5	14	1.82143	7.5		5.5	0	2	1	1	2	1	1	1	1	1	0	8	1	5	0	2
Pannosi	C. glaucophyllus	MZ	15962_02	43	23	1.86957	8	50		0	2	1	1	2	1	1	1	1	1	0	8	1	5	0	2
Pannosi	C. glaucophyllus	MZ	15962_02	52	24.5	2.12245	10	35		0	2	1	1	2	1	1	1	1	1	0	8	1	5	0	2
Pannosi	C. glaucophyllus	MZ	15962_02	55	26	2.11538	10	61		0	2	1	1	2	1	1	1	1	1	0	8	1	5	0	2
Pannosi	C. glaucophyllus	MZ	15962_02	49	24.5	2	11			0	2	1	1	2	1	1	1	1	1	0	8	1	5	0	2
Pannosi	C. glaucophyllus	MZ	15962_02	27	17	1.58824	4			0	2	1	1	2	1	1	1	1	1	0	8	1	5	0	2
Pannosi	C. glaucophyllus	MZ	15962_02	28	14	2	4			0	2	1	1	2	1	1	1	1	1	0	8	1	5	0	2
Pannosi	C. glaucophyllus	MZ	15962_02	35.5	18	1.97222	7			0	2	1	1	2	1	1	1	1	1	0	8	1	5	0	2
Pannosi	C. glaucophyllus	MZ	15962_03	41	19	2.15789	10	25	5	0	2	1	1	2	1	1	1	1	1	0	8	1	5	0	2
Pannosi	C. glaucophyllus	MZ	15962_03	33	14	2.35714	9	31.5	5	0	2	1	1	2	1	1	1	1	1	0	8	1	5	0	2
Pannosi	C. glaucophyllus	MZ	15962_03	28	11	2.54545	7	35	5	0	2	1	1	2	1	1	1	1	1	0	8	1	5	0	2
Pannosi	C. glaucophyllus	MZ	15962_03	27	16	1.6875	5.5	42	5	0	2	1	1	2	1	1	1	1	1	0	8	1	5	0	2
Pannosi	C. glaucophyllus	MZ	15962_03					62.5	5	0	2	1	1	2	1	1	1	1	1	0	8	1	5	0	2
Pannosi	C. glaucophyllus	MZ	15962_03						4	0	2	1	1	2	1	1	1	1	1	0	8	1	5	0	2
Pannosi	C. glaucophyllus	MZ	15962_03						4.5	0	2	1	1	2	1	1	1	1	1	0	8	1	5	0	2
Pannosi	C. glaucophyllus	MZ	15962_03						3.5	0	2	1	1	2	1	1	1	1	1	0	8	1	5	0	2
Pannosi	C. glaucophyllus	MZ	15962_03						4.5	0	2	1	1	2	1	1	1	1	1	0	8	1	5	0	2
Pannosi	C. glaucophyllus	MZ	15962_03						6	0	2	1	1	2	1	1	1	1	1	0	8	1	5	0	2
Pannosi	C. pannosus	YHC	16006	12.5	7	1.78571	2.5	10	4.5	0	2	0	1	0	2	1	1	1	1	0	0	1	5	1	1
Pannosi	C. pannosus	YHC	16006	9	6	1.5	2	12	4.5	0	2	0	1	0	2	1	1	1	1	0	0	1	5	1	1
Pannosi	C. pannosus	YHC	16006	10	7	1.42857	3	13	5.5	0	2	0	1	0	2	1	1	1	1	0	0	1	5	1	1
Pannosi	C. pannosus	YHC	16006	12.5	7	1.78571	2.5	11	6.5	0	2	0	1	0	2	1	1	1	1	0	0	1	5	1	1
Pannosi	C. pannosus	YHC	16006	13	8	1.625	1.5	13	5	0	2	0	1	0	2	1	1	1	1	0	0	1	5	1	1
Pannosi	C. pannosus	YHC	16006					15	6	0	2	0	1	0	2	1	1	1	1	0	0	1	5	1	1
Pannosi	C. pannosus	YHC	16006					10	4.5	0	2	0	1	0	2	1	1	1	1	0	0	1	5	1	1
Pannosi	C. pannosus	YHC	16006					11.5	5.5	0	2	0	1	0	2	1	1	1	1	0	0	1	5	1	1
Pannosi	C. pannosus	YHC	16006						4.5	0	2	0	1	0	2	1	1	1	1	0	0	1	5	1	1
Pannosi	C. pannosus	YHC	16006						5.5	0	2	0	1	0	2	1	1	1	1	0	0	1	5	1	1
Pannosi	C. pannosus	YHC	16007	9	5.5	1.63636	2	10	5	0	2	0	1	0	2	1	1	1	1	0	0	1	5	1	1
Pannosi	C. pannosus	YHC	16007	10	7	1.42857	2.5	8	5	0	2	0	1	0	2	1	1	1	1	0	0	1	5	1	1
Pannosi	C. pannosus	YHC	16007	9	6.5	1.38462	2		5	0	2	0	1	0	2	1	1	1	1	0	0	1	5	1	1
Pannosi	C. pannosus	YHC	16007	9.5	5.5	1.72727	1.5		5	0	2	0	1	0	2	1	1	1	1	0	0	1	5	1	1
Pannosi	C. pannosus	YHC	16007	9.5	6	1.58333	2.5		5	0	2	0	1	0	2	1	1	1	1	0	0	1	5	1	1
Pannosi	C. pannosus	YHC	16007	10	6	1.66667	2.5		6	0	2	0	1	0	2	1	1	1	1	0	0	1	5	1	1
Pannosi	C. pannosus	YHC	16007	10.5	7	1.5	2.5			0	2	0	1	0	2	1	1	1	1	0	0	1	5	1	1
Pannosi	C. pannosus	YHC	16007	9.5	6	1.58333	2.5			0	2	0	1	0	2	1	1	1	1	0	0	1	5	1	1
Pannosi	C. pannosus	YHC	16007	9.5	7	1.35714	2			0	2	0	1	0	2	1	1	1	1	0	0	1	5	1	1
Pannosi	C. pannosus	YHC	16008	10	6	1.66667	2	3.5	4.5	0	2	0	1	0	2	1	1	1	1	0	0	1	5	1	1
Pannosi	C. pannosus	YHC	16008	10	6.5	1.53846	2.5	5	4.5	0	2	0	1	0	2	1	1	1	1	0	0	1	5	1	1
Pannosi	C. pannosus	YHC	16008	12.5	8	1.5625	2.5	3.5	5	0	2	0	1	0	2	1	1	1	1	0	0	1	5	1	1
Pannosi	C. pannosus	YHC	16008	11	6.5	1.69231	2.5	5	5.5	0	2	0	1	0	2	1	1	1	1	0	0	1	5	1	1
Pannosi	C. pannosus	YHC	16008	8	5	1.6	2	4	5.5	0	2	0	1	0	2	1	1	1	1	0	0	1	5	1	1
Pannosi	C. pannosus	YHC	16008	12	8.5	1.41176	4.5	4	6	0	2	0	1	0	2	1	1	1	1	0	0	1	5	1	1
Pannosi	C. pannosus	YHC	16008	13	9	1.44444	2.5		5	0	2	0	1	0	2	1	1	1	1	0	0	1	5	1	1
Pannosi	C. pannosus	YHC	16008	11	7	1.57143	3		5	0	2	0	1	0	2	1	1	1	1	0	0	1	5	1	1
Pannosi	C. pannosus	YHC	16008	10.5	7	1.5	1.5		5.5	0	2	0	1	0	2	1	1	1	1	0	0	1	5	1	1
Pannosi	C. pannosus	YHC	16008						5	0	2	0	1	0	2	1	1	1	1	0	0	1	5	1	1
Pannosi	C. pannosus	YHC	16010	11.5	8.5	1.35294	2.5	1	5	0	2	0	1	0	2	1	1	1	1	0	0	1	5	1	1
Pannosi	C. pannosus	YHC	16010	9.5	7.5	1.26667	2.5		6	0	2	0	1	0	2	1	1	1	1	0	0	1	5	1	1
Pannosi	C. pannosus	YHC	16010	10	9	1.11111	2.5			0	2	0	1	0	2	1	1	1	1	0	0	1	5	1	1
Pannosi	C. pannosus	YHC	16010	10	8	1.25	2			0	2	0	1	0	2	1	1	1	1	0	0	1	5	1	1
Pannosi	C. pannosus	YHC	16010	8.5	7	1.21429	2			0	2	0	1	0	2	1	1	1	1	0	0	1	5	1	1
Pannosi	C. pannosus	YHC	16010	9	8	1.125	2			0	2	0	1	0	2	1	1	1	1	0	0	1	5	1	1
Pannosi	C. pannosus	YHC	16010	9	6.5	1.38462	2			0	2	0	1	0	2	1	1	1	1	0	0	1	5	1	1
Pannosi	C. pannosus	YHC	16010	9	7	1.28571	2.5			0	2	0	1	0	2	1	1	1	1	0	0	1	5	1	1
Pannosi	C. pannosus	YHC	16010	10	7	1.42857	2.5			0	2	0	1	0	2	1	1	1	1	0	0	1	5	1	1
Pannosi	C. pannosus	YHC	16011	14.5	8	1.8125	2.5	6	5	0	2	0	1	0	2	1	1	1	1	0	0	1	5	1	1
Pannosi	C. pannosus	YHC	16011	12	7	1.71429	3	9	5.5	0	2	0	1	0	2	1	1	1	1	0	0	1	5	1	1
Pannosi	C. pannosus	YHC	16011	13	8.5	1.52941	2	10	5	0	2	0	1	0	2	1	1	1	1	0	0	1	5	1	1
Pannosi	C. pannosus	YHC	16011	12	6.5	1.84615	2.5	16	6	0	2	0	1	0	2	1	1	1	1	0	0	1	5	1	1
Pannosi	C. pannosus	YHC	16011	11.5	6.5	1.76923	2	5	5	0	2	0	1	0	2	1	1	1	1	0	0	1	5	1	1
Pannosi	C. pannosus	YHC	16011	11	5.5	2	1.5	8	4.5	0	2	0	1	0	2	1	1	1	1	0	0	1	5	1	1
Pannosi	C. pannosus	YHC	16011	15.5	8	1.9375	3	10	4.5	0	2	0	1	0	2	1	1	1	1	0	0	1	5	1	1
Pannosi	C. pannosus	YHC	16011	12.5	7	1.78571	3	12	5.5	0	2	0	1	0	2	1	1	1	1	0	0	1	5	1	1
Pannosi	C. pannosus	YHC	16011	11.5	6.5	1.76923	2.5	5.5	4.5	0	2	0	1	0	2	1	1	1	1	0	0	1	5	1	1
Pannosi	C. pannosus	YHC	16011	11.5	6.5	1.76923	2	8	4.5	0	2	0	1	0	2	1	1	1	1	0	0	1	5	1	1
Pannosi	C. pannosus	YHC	16012	17	10	1.7	3.5	18	7	0	2	0	1	0	2	1	1	1	1	0	0	1	5	1	1
Pannosi	C. pannosus	YHC	16012	13.5	10.5	1.28571	2.5	18	7	0	2	0	1	0	2	1	1	1	1	0	0	1	5	1	1
Pannosi	C. pannosus	YHC	16012	16.5	10	1.65	3	20	5	0	2	0	1	0	2	1	1	1	1	0	0	1	5	1	1
Pannosi	C. pannosus	YHC	16012	17	9	1.88889	1.5	11	5	0	2	0	1	0	2	1	1	1	1	0	0	1	5	1	1
Pannosi	C. pannosus	YHC	16012	16	10	1.6	3	10.5	5.5	0	2	0	1	0	2	1	1	1	1	0	0	1	5	1	1
Pannosi	C. pannosus	YHC	16012	17.5	10	1.75	3	3.5	5.5	0	2	0	1	0	2	1	1	1	1	0	0	1	5	1	1
Pannosi	C. pannosus	YHC	16012	18.5	11	1.68182	3	9.5	6.5	0	2	0	1	0	2	1	1	1	1	0	0	1	5	1	1
Pannosi	C. pannosus	YHC	16012	21.5	11.5	1.86957	3	8.5	6	0	2	0	1	0	2	1	1	1	1	0	0	1	5	1	1
Pannosi	C. pannosus	YHC	16012	22.5	10	2.25	4	16.5	6	0	2	0	1	0	2	1	1	1	1	0	0	1	5	1	1
Pannosi	C. pannosus	YHC	16012	22.5	12	1.875	4	17	6	0	2	0	1	0	2	1	1	1	1	0	0	1	5	1	1
Pannosi	C. pannosus	YHC	16013	13.5	9	1.5	2	31	5	0	2	0	1	0	2	1	1	1	1	0	0	1	5	1	1
Pannosi	C. pannosus	YHC	16013	17	10	1.7	3	14	5.5	0	2	0	1	0	2	1	1	1	1	0	0	1	5	1	1
Pannosi	C. pannosus	YHC	16013	16.5	11.5	1.43478	2		5.5	0	2	0	1	0	2	1	1	1	1	0	0	1	5	1	1
Pannosi	C. pannosus	YHC	16013	13	9.5	1.36842	2.5		5.5	0	2	0	1	0	2	1	1	1	1	0	0	1	5	1	1
Pannosi	C. pannosus	YHC	16013	16.5	10	1.65	3		5	0	2	0	1	0	2	1	1	1	1	0	0	1	5	1	1
Pannosi	C. pannosus	YHC	16013						5	0	2	0	1	0	2	1	1	1	1	0	0	1	5	1	1
Pannosi	C. pannosus	YHC	16013						6.5	0	2	0	1	0	2	1	1	1	1	0	0	1	5	1	1
Pannosi	C. pannosus	YHC	16015	11	7.5	1.46667	1.5	20	4.5	0	2	0	1	0	2	1	1	1	1	0	0	1	5	1	1
Pannosi	C. pannosus	YHC	16015	9.5	6.5	1.46154	1.5	20	5	0	2	0	1	0	2	1	1	1	1	0	0	1	5	1	1
Pannosi	C. pannosus	YHC	16015	11	7.5	1.46667	2	20	5	0	2	0	1	0	2	1	1	1	1	0	0	1	5	1	1
Pannosi	C. pannosus	YHC	16015	9	6	1.5	1.5	10	5.5	0	2	0	1	0	2	1	1	1	1	0	0	1	5	1	1
Pannosi	C. pannosus	YHC	16015	8.5	5.5	1.54545	1.5	6	5.5	0	2	0	1	0	2	1	1	1	1	0	0	1	5	1	1
Pannosi	C. pannosus	YHC	16015	8	6	1.33333	1.5		5.5	0	2	0	1	0	2	1	1	1	1	0	0	1	5	1	1
Pannosi	C. pannosus	YHC	16015						6	0	2	0	1	0	2	1	1	1	1	0	0	1	5	1	1
Pannosi	C. pannosus	YHC	16015						6	0	2	0	1	0	2	1	1	1	1	0	0	1	5	1	1
Pannosi	C. pannosus	YHC	16015						6	0	2	0	1	0	2	1	1	1	1	0	0	1	5	1	1
Pannosi	C. pannosus	YHC	16015						6	0	2	0	1	0	2	1	1	1	1	0	0	1	5	1	1
Pannosi	C. pannosus	YHC	16016	18	8.5	2.11765	3.5	15	5	0	2	0	1	0	2	1	1	1	1	0	0	1	5	1	1
Pannosi	C. pannosus	YHC	16016	16	9	1.77778	4.5	12	5.5	0	2	0	1	0	2	1	1	1	1	0	0	1	5	1	1
Pannosi	C. pannosus	YHC	16016	12.5	7.5	1.66667	2.5	14	5.5	0	2	0	1	0	2	1	1	1	1	0	0	1	5	1	1
Pannosi	C. pannosus	YHC	16016	14	8	1.75	1.5	10.5	6	0	2	0	1	0	2	1	1	1	1	0	0	1	5	1	1
Pannosi	C. pannosus	YHC	16016	18	8.5	2.11765	2	16	6.5	0	2	0	1	0	2	1	1	1	1	0	0	1	5	1	1
Pannosi	C. pannosus	YHC	16016	17	8.5	2	2	20	7	0	2	0	1	0	2	1	1	1	1	0	0	1	5	1	1
Pannosi	C. pannosus	YHC	16016	14.5	7	2.07143	2		5.5	0	2	0	1	0	2	1	1	1	1	0	0	1	5	1	1
Pannosi	C. pannosus	YHC	16016	17	10	1.7	2.5		5.5	0	2	0	1	0	2	1	1	1	1	0	0	1	5	1	1
Pannosi	C. pannosus	YHC	16016	14	6	2.33333	2		5.5	0	2	0	1	0	2	1	1	1	1	0	0	1	5	1	1
Pannosi	C. pannosus	YHC	16016	16	8	2	2		6	0	2	0	1	0	2	1	1	1	1	0	0	1	5	1	1
Pannosi	C. pannosus	YHC	16018	11	7	1.57143	2.5	12.5	3.5	0	2	0	1	0	2	1	1	1	1	0	0	1	5	1	1
Pannosi	C. pannosus	YHC	16018	12.5	8	1.5625	2	10	4	0	2	0	1	0	2	1	1	1	1	0	0	1	5	1	1
Pannosi	C. pannosus	YHC	16018	19	9.5	2	3	15	4	0	2	0	1	0	2	1	1	1	1	0	0	1	5	1	1
Pannosi	C. pannosus	YHC	16018	11	6	1.83333	1.5	13	4	0	2	0	1	0	2	1	1	1	1	0	0	1	5	1	1
Pannosi	C. pannosus	YHC	16018	14.5	7	2.07143	3	12	4.5	0	2	0	1	0	2	1	1	1	1	0	0	1	5	1	1
Pannosi	C. pannosus	YHC	16018	16.5	8.5	1.94118	2.5	12	4	0	2	0	1	0	2	1	1	1	1	0	0	1	5	1	1
Pannosi	C. pannosus	YHC	16018	11.5	7.5	1.53333	2.5	14	4	0	2	0	1	0	2	1	1	1	1	0	0	1	5	1	1
Pannosi	C. pannosus	YHC	16018	13	7	1.85714	2	9	4	0	2	0	1	0	2	1	1	1	1	0	0	1	5	1	1
Pannosi	C. pannosus	YHC	16018	16	8	2	4.5	8.5	4.5	0	2	0	1	0	2	1	1	1	1	0	0	1	5	1	1
Pannosi	C. pannosus	YHC	16018	14.5	7	2.07143	4	10	5	0	2	0	1	0	2	1	1	1	1	0	0	1	5	1	1
Pannosi	C. pannosus	YHC	16019	11	8	1.375	1			0	2	0	1	0	2	1	1	1	1	0	0	1	5	1	1
Pannosi	C. pannosus	YHC	16019	12.5	8	1.5625	1.5			0	2	0	1	0	2	1	1	1	1	0	0	1	5	1	1
Pannosi	C. pannosus	YHC	16019	8	7	1.14286	3			0	2	0	1	0	2	1	1	1	1	0	0	1	5	1	1
Pannosi	C. pannosus	YHC	16019	10	7.5	1.33333	1.5			0	2	0	1	0	2	1	1	1	1	0	0	1	5	1	1
Pannosi	C. pannosus	YHC	16019	10	8	1.25	2			0	2	0	1	0	2	1	1	1	1	0	0	1	5	1	1
Pannosi	C. pannosus	YHC	16019	10	7	1.42857	1.5			0	2	0	1	0	2	1	1	1	1	0	0	1	5	1	1
Pannosi	C. pannosus	YHC	16019	12	8	1.5	2.5			0	2	0	1	0	2	1	1	1	1	0	0	1	5	1	1
Pannosi	C. pannosus	YHC	16019	12	8.5	1.41176	2			0	2	0	1	0	2	1	1	1	1	0	0	1	5	1	1
Pannosi	C. pannosus	YHC	16019	8.5	6	1.41667	1			0	2	0	1	0	2	1	1	1	1	0	0	1	5	1	1
Pannosi	C. pannosus	YHC	16019	8.5	6	1.41667	1.5			0	2	0	1	0	2	1	1	1	1	0	0	1	5	1	1
Pannosi	C. pannosus	YHC	16020	10	8	1.25	1.5	10	4	0	2	0	1	0	2	1	1	1	1	0	0	1	5	1	1
Pannosi	C. pannosus	YHC	16020	10	8.5	1.17647	2	20	4	0	2	0	1	0	2	1	1	1	1	0	0	1	5	1	1
Pannosi	C. pannosus	YHC	16020	13	8.5	1.52941	2	20.5	4	0	2	0	1	0	2	1	1	1	1	0	0	1	5	1	1
Pannosi	C. pannosus	YHC	16020	12	7	1.71429	2	12	4.5	0	2	0	1	0	2	1	1	1	1	0	0	1	5	1	1
Pannosi	C. pannosus	YHC	16020	11	7.5	1.46667	1.5	9.5	4.5	0	2	0	1	0	2	1	1	1	1	0	0	1	5	1	1
Pannosi	C. pannosus	YHC	16020	9	6	1.5	2.5	18	4.5	0	2	0	1	0	2	1	1	1	1	0	0	1	5	1	1
Pannosi	C. pannosus	YHC	16020	10	7	1.42857	1.5		4.5	0	2	0	1	0	2	1	1	1	1	0	0	1	5	1	1
Pannosi	C. pannosus	YHC	16020	8.5	5.5	1.54545	2.5		5	0	2	0	1	0	2	1	1	1	1	0	0	1	5	1	1
Pannosi	C. pannosus	YHC	16020	9.5	6.5	1.46154	1.5		5	0	2	0	1	0	2	1	1	1	1	0	0	1	5	1	1
Pannosi	C. pannosus	YHC	16020	9.5	5.5	1.72727	1.5		5.5	0	2	0	1	0	2	1	1	1	1	0	0	1	5	1	1
Pannosi	C. pannosus	YHC	16021	11.5	7.5	1.53333	2			0	2	0	1	0	2	1	1	1	1	0	0	1	5	1	1
Pannosi	C. pannosus	YHC	16021	17.5	10	1.75	2.5			0	2	0	1	0	2	1	1	1	1	0	0	1	5	1	1
Pannosi	C. pannosus	YHC	16021	11	7	1.57143	1.5			0	2	0	1	0	2	1	1	1	1	0	0	1	5	1	1
Pannosi	C. pannosus	YHC	16021	15	8	1.875	2.5			0	2	0	1	0	2	1	1	1	1	0	0	1	5	1	1
Pannosi	C. pannosus	YHC	16021	17	10	1.7	2.5			0	2	0	1	0	2	1	1	1	1	0	0	1	5	1	1
Pannosi	C. pannosus	YHC	16021	14	10	1.4	1.5			0	2	0	1	0	2	1	1	1	1	0	0	1	5	1	1
Pannosi	C. pannosus	YHC	16021	20	12.5	1.6	2.5			0	2	0	1	0	2	1	1	1	1	0	0	1	5	1	1
Pannosi	C. pannosus	YHC	16021	17	10	1.7	3			0	2	0	1	0	2	1	1	1	1	0	0	1	5	1	1
Pannosi	C. pannosus	YHC	16021	15	9	1.66667	2.5			0	2	0	1	0	2	1	1	1	1	0	0	1	5	1	1
Pannosi	C. pannosus	YHC	16021	14	11	1.27273	2.5			0	2	0	1	0	2	1	1	1	1	0	0	1	5	1	1
Pannosi	C. pannosus	YHC	16022	11	7	1.57143	2			0	2	0	1	0	2	1	1	1	1	0	0	1	5	1	1
Pannosi	C. pannosus	YHC	16022	13	7	1.85714	2.5			0	2	0	1	0	2	1	1	1	1	0	0	1	5	1	1
Pannosi	C. pannosus	YHC	16022	12.5	7.5	1.66667	2			0	2	0	1	0	2	1	1	1	1	0	0	1	5	1	1
Pannosi	C. pannosus	YHC	16022	13.5	9.5	1.42105	2.5			0	2	0	1	0	2	1	1	1	1	0	0	1	5	1	1
Pannosi	C. pannosus	YHC	16022	11	8.5	1.29412	2.5			0	2	0	1	0	2	1	1	1	1	0	0	1	5	1	1
Pannosi	C. pannosus	YHC	16022	15	8.5	1.76471	2.5			0	2	0	1	0	2	1	1	1	1	0	0	1	5	1	1
Pannosi	C. pannosus	YHC	16023	18.5	12	1.54167	4	3.5	5	0	2	0	1	0	2	1	1	1	1	0	0	1	5	1	1
Pannosi	C. pannosus	YHC	16023	18	11	1.63636	3	10	5	0	2	0	1	0	2	1	1	1	1	0	0	1	5	1	1
Pannosi	C. pannosus	YHC	16023	17.5	11	1.59091	3.5	9	5	0	2	0	1	0	2	1	1	1	1	0	0	1	5	1	1
Pannosi	C. pannosus	YHC	16023	11.5	8	1.4375	3		5.5	0	2	0	1	0	2	1	1	1	1	0	0	1	5	1	1
Pannosi	C. pannosus	YHC	16023	10	6	1.66667	2.5		5.5	0	2	0	1	0	2	1	1	1	1	0	0	1	5	1	1
Pannosi	C. pannosus	YHC	16023	12	7.5	1.6	2.5		5.5	0	2	0	1	0	2	1	1	1	1	0	0	1	5	1	1
Pannosi	C. pannosus	YHC	16023	8.5	5	1.7	2		4	0	2	0	1	0	2	1	1	1	1	0	0	1	5	1	1
Pannosi	C. pannosus	YHC	16023	13	7	1.85714	2.5			0	2	0	1	0	2	1	1	1	1	0	0	1	5	1	1
Pannosi	C. pannosus	YHC	16023	12	6	2	3.5			0	2	0	1	0	2	1	1	1	1	0	0	1	5	1	1
Pannosi	C. pannosus	YHC	16023	11	6.5	1.69231	1.5			0	2	0	1	0	2	1	1	1	1	0	0	1	5	1	1
Buxifolii	C. delavayanus	LPX	17148-3	6.5	2.5	2.6	1	3.5	4.5	0	1	0	0	1	3	1	2	3	0	3	0	0	0	1	1
Buxifolii	C. delavayanus	LPX	17148-3	7	3	2.33333	1.5	3	4	0	1	0	0	1	3	1	2	3	0	3	0	0	0	1	1
Buxifolii	C. delavayanus	LPX	17148-3	5.5	2.5	2.2	1.5	6	5	0	1	0	0	1	3	1	2	3	0	3	0	0	0	1	1
Buxifolii	C. delavayanus	LPX	17148-3	6	3	2	1.5	8	5	0	1	0	0	1	3	1	2	3	0	3	0	0	0	1	1
Buxifolii	C. delavayanus	LPX	17148-3	6	3	2	1.5	3.5	5.5	0	1	0	0	1	3	1	2	3	0	3	0	0	0	1	1
Buxifolii	C. delavayanus	LPX	17148-3	7	3	2.33333	1.5	4.5	5.5	0	1	0	0	1	3	1	2	3	0	3	0	0	0	1	1
Buxifolii	C. delavayanus	LPX	17148-3	6	3	2	2	2	5	0	1	0	0	1	3	1	2	3	0	3	0	0	0	1	1
Buxifolii	C. delavayanus	LPX	17148-3	5	2.5	2	1	4	5	0	1	0	0	1	3	1	2	3	0	3	0	0	0	1	1
Buxifolii	C. delavayanus	LPX	17148-3	6	2.5	2.4	1.5	6	4	0	1	0	0	1	3	1	2	3	0	3	0	0	0	1	1
Buxifolii	C. delavayanus	LPX	17148-3	7	4	1.75	2	2		0	1	0	0	1	3	1	2	3	0	3	0	0	0	1	1
Buxifolii	C. delavayanus	LPX	17148-9	10	4	2.5	2.5	9	5	0	1	0	0	1	3	1	2	3	0	3	0	0	0	1	1
Buxifolii	C. delavayanus	LPX	17148-9	6	3	2	1	7	4.5	0	1	0	0	1	3	1	2	3	0	3	0	0	0	1	1
Buxifolii	C. delavayanus	LPX	17148-9	6.5	2.5	2.6	1.5	2.5	4.5	0	1	0	0	1	3	1	2	3	0	3	0	0	0	1	1
Buxifolii	C. delavayanus	LPX	17148-9	6.5	2.5	2.6	1.5	2.5	5	0	1	0	0	1	3	1	2	3	0	3	0	0	0	1	1
Buxifolii	C. delavayanus	LPX	17148-9	6	3	2	1.5	7	5.5	0	1	0	0	1	3	1	2	3	0	3	0	0	0	1	1
Buxifolii	C. delavayanus	LPX	17148-9	7	2.5	2.8	1	2.5	6	0	1	0	0	1	3	1	2	3	0	3	0	0	0	1	1
Buxifolii	C. delavayanus	LPX	17148-9	6.5	3	2.16667	1	4.5	6.5	0	1	0	0	1	3	1	2	3	0	3	0	0	0	1	1
Buxifolii	C. delavayanus	LPX	17148-9	7	3	2.33333	1.5	3.5	5.5	0	1	0	0	1	3	1	2	3	0	3	0	0	0	1	1
Buxifolii	C. delavayanus	LPX	17148-9	6.5	3	2.16667	1.5	4	5.5	0	1	0	0	1	3	1	2	3	0	3	0	0	0	1	1
Buxifolii	C. delavayanus	LPX	17148-9	6	2.5	2.4	1	5	7	0	1	0	0	1	3	1	2	3	0	3	0	0	0	1	1
Buxifolii	C. rockii	SH	17155-1	9.2	4.7	1.95745	2.3	3.6	4.3	0	1	0	0	1	3	0	2	4	1	0	2	1	1	1	1
Buxifolii	C. rockii	SH	17155-1	8.9	5	1.78	1.4	6	5	0	1	0	0	1	3	0	2	4	1	0	2	1	1	1	1
Buxifolii	C. rockii	SH	17155-1	10.2	5.2	1.96154	2.3	5.6	4.3	0	1	0	0	1	3	0	2	4	1	0	2	1	1	1	1
Buxifolii	C. rockii	SH	17155-1	9.6	5.4	1.77778	2	6.6	4.2	0	1	0	0	1	3	0	2	4	1	0	2	1	1	1	1
Buxifolii	C. rockii	SH	17155-1	9.2	4.6	2	2.6	5.1	4.5	0	1	0	0	1	3	0	2	4	1	0	2	1	1	1	1
Buxifolii	C. rockii	SH	17155-1	6.7	3.8	1.76316	1.7	3.1	4.2	0	1	0	0	1	3	0	2	4	1	0	2	1	1	1	1
Buxifolii	C. rockii	SH	17155-1	7.9	4.8	1.64583	2	3.3	4.8	0	1	0	0	1	3	0	2	4	1	0	2	1	1	1	1
Buxifolii	C. rockii	SH	17155-1	9.3	4.8	1.9375	2.5	1.1	3.2	0	1	0	0	1	3	0	2	4	1	0	2	1	1	1	1
Buxifolii	C. rockii	SH	17155-1	9.1	4.5	2.02222	1.8	2.3	3.7	0	1	0	0	1	3	0	2	4	1	0	2	1	1	1	1
Buxifolii	C. rockii	SH	17155-1	8.9	4.6	1.93478	2			0	1	0	0	1	3	0	2	4	1	0	2	1	1	1	1
Buxifolii	C. rockii	SH	17155-5_01	6.7	3.8	1.76316	1.7		4.3	0	1	0	0	1	3	0	2	4	1	0	2	1	1	1	1
Buxifolii	C. rockii	SH	17155-5_01	6.9	3.8	1.81579	1.5		5.5	0	1	0	0	1	3	0	2	4	1	0	2	1	1	1	1
Buxifolii	C. rockii	SH	17155-5_01	6	3	2	1.1		3.9	0	1	0	0	1	3	0	2	4	1	0	2	1	1	1	1
Buxifolii	C. rockii	SH	17155-5_01	7.8	4.2	1.85714	1.8		4.7	0	1	0	0	1	3	0	2	4	1	0	2	1	1	1	1
Buxifolii	C. rockii	SH	17155-5_01	6.8	4.4	1.54545	1.8		4	0	1	0	0	1	3	0	2	4	1	0	2	1	1	1	1
Buxifolii	C. rockii	SH	17155-5_01	5.6	3.8	1.47368	1.4		4.3	0	1	0	0	1	3	0	2	4	1	0	2	1	1	1	1
Buxifolii	C. rockii	SH	17155-5_01	5	3.6	1.38889	1.3		3.9	0	1	0	0	1	3	0	2	4	1	0	2	1	1	1	1
Buxifolii	C. rockii	SH	17155-5_01	5	3.6	1.38889	1.7		3.6	0	1	0	0	1	3	0	2	4	1	0	2	1	1	1	1
Buxifolii	C. rockii	SH	17155-5_01	7.3	4.4	1.65909	1.5		5.2	0	1	0	0	1	3	0	2	4	1	0	2	1	1	1	1
Buxifolii	C. rockii	SH	17155-5_01	8	4.2	1.90476	2		4.5	0	1	0	0	1	3	0	2	4	1	0	2	1	1	1	1
Buxifolii	C. rockii	SH	17155-5_02	7.6	4.3	1.76744	2.1	4.6	5.2	0	1	0	0	1	3	0	2	4	1	0	2	1	1	1	1
Buxifolii	C. rockii	SH	17155-5_02	7.3	3.8	1.92105	1.7	7.9	4.9	0	1	0	0	1	3	0	2	4	1	0	2	1	1	1	1
Buxifolii	C. rockii	SH	17155-5_02	9.4	5.4	1.74074	3.3	12	5.2	0	1	0	0	1	3	0	2	4	1	0	2	1	1	1	1
Buxifolii	C. rockii	SH	17155-5_02	7.7	5.1	1.5098	2	10.4	5	0	1	0	0	1	3	0	2	4	1	0	2	1	1	1	1
Buxifolii	C. rockii	SH	17155-5_02	9.9	5.8	1.7069	2.3	5.6	5.4	0	1	0	0	1	3	0	2	4	1	0	2	1	1	1	1
Buxifolii	C. rockii	SH	17155-5_02	7.1	4	1.775	2.2	10.9	4.2	0	1	0	0	1	3	0	2	4	1	0	2	1	1	1	1
Buxifolii	C. rockii	SH	17155-5_02	6.8	4.4	1.54545	1.5	5.6	6.1	0	1	0	0	1	3	0	2	4	1	0	2	1	1	1	1
Buxifolii	C. rockii	SH	17155-5_02	9.5	5.1	1.86275	2.7	9.9	4.6	0	1	0	0	1	3	0	2	4	1	0	2	1	1	1	1
Buxifolii	C. rockii	SH	17155-5_02	7.3	4.4	1.65909	2.3	4.4	4.1	0	1	0	0	1	3	0	2	4	1	0	2	1	1	1	1
Buxifolii	C. rockii	SH	17155-5_02	9.8	5.4	1.81481	1.5	5.4	5.6	0	1	0	0	1	3	0	2	4	1	0	2	1	1	1	1
Buxifolii	C. rockii	SH	17155-6	8.8	5.2	1.69231	2.2	3.8	5.2	0	1	0	0	1	3	0	2	4	1	0	2	1	1	1	1
Buxifolii	C. rockii	SH	17155-6	8	4.3	1.86047	1.9	1.8	5.4	0	1	0	0	1	3	0	2	4	1	0	2	1	1	1	1
Buxifolii	C. rockii	SH	17155-6	7	4.5	1.55556	2.2	3.1	4.5	0	1	0	0	1	3	0	2	4	1	0	2	1	1	1	1
Buxifolii	C. rockii	SH	17155-6	8.7	4.8	1.8125	2	8.5	4.7	0	1	0	0	1	3	0	2	4	1	0	2	1	1	1	1
Buxifolii	C. rockii	SH	17155-6	7.1	4.2	1.69048	2.3	2.7	7	0	1	0	0	1	3	0	2	4	1	0	2	1	1	1	1
Buxifolii	C. rockii	SH	17155-6	6.7	3.4	1.97059	2.3	3.1	4.4	0	1	0	0	1	3	0	2	4	1	0	2	1	1	1	1
Buxifolii	C. rockii	SH	17155-6	7.1	4.4	1.61364	1.7	3.7	5.1	0	1	0	0	1	3	0	2	4	1	0	2	1	1	1	1
Buxifolii	C. rockii	SH	17155-6	7	4	1.75	2.8	2.3	4.8	0	1	0	0	1	3	0	2	4	1	0	2	1	1	1	1
Buxifolii	C. rockii	SH	17155-6	8.9	5.5	1.61818	2.7	4.5	4.7	0	1	0	0	1	3	0	2	4	1	0	2	1	1	1	1
Buxifolii	C. rockii	SH	17155-6	9.9	5.4	1.83333	2.6	5.9	6	0	1	0	0	1	3	0	2	4	1	0	2	1	1	1	1
Buxifolii	C. rockii	SH	17155-8	6.9	3.7	1.86486	2.4	5.2	6.2	0	1	0	0	1	3	0	2	4	1	0	2	1	1	1	1
Buxifolii	C. rockii	SH	17155-8	7.2	5.2	1.38462	2.8	2.8	4.2	0	1	0	0	1	3	0	2	4	1	0	2	1	1	1	1
Buxifolii	C. rockii	SH	17155-8	5.4	3	1.8	1.6	4.5	5.6	0	1	0	0	1	3	0	2	4	1	0	2	1	1	1	1
Buxifolii	C. rockii	SH	17155-8	9.3	5.2	1.78846	3.1	4.4	5.3	0	1	0	0	1	3	0	2	4	1	0	2	1	1	1	1
Buxifolii	C. rockii	SH	17155-8	5.1	3.2	1.59375	1.2	5.4	4.7	0	1	0	0	1	3	0	2	4	1	0	2	1	1	1	1
Buxifolii	C. rockii	SH	17155-8	9.5	5.3	1.79245	2.5	2.4	6	0	1	0	0	1	3	0	2	4	1	0	2	1	1	1	1
Buxifolii	C. rockii	SH	17155-8	5.4	3	1.8	1.1	2.5	5.5	0	1	0	0	1	3	0	2	4	1	0	2	1	1	1	1
Buxifolii	C. rockii	SH	17155-8	7.6	5.2	1.46154	2.7	3.6	6	0	1	0	0	1	3	0	2	4	1	0	2	1	1	1	1
Buxifolii	C. rockii	SH	17155-8	8.7	4.4	1.97727	2.7	2.7	4.3	0	1	0	0	1	3	0	2	4	1	0	2	1	1	1	1
Buxifolii	C. rockii	SH	17155-8	7.8	4.4	1.77273	2	4.7	5.8	0	1	0	0	1	3	0	2	4	1	0	2	1	1	1	1
Buxifolii	C. rockii	SH	17155-9	5.1	3.5	1.45714	1.4	2.3	6.1	0	1	0	0	1	3	0	2	4	1	0	2	1	1	1	1
Buxifolii	C. rockii	SH	17155-9	7	3.8	1.84211	1.4	3.9	5.2	0	1	0	0	1	3	0	2	4	1	0	2	1	1	1	1
Buxifolii	C. rockii	SH	17155-9	5.9	3.1	1.90323	1.4	4.7	5.9	0	1	0	0	1	3	0	2	4	1	0	2	1	1	1	1
Buxifolii	C. rockii	SH	17155-9	6	3.5	1.71429	2.5	3.4	5	0	1	0	0	1	3	0	2	4	1	0	2	1	1	1	1
Buxifolii	C. rockii	SH	17155-9	6.7	3.3	2.0303	2.7	3.1	5.5	0	1	0	0	1	3	0	2	4	1	0	2	1	1	1	1
Buxifolii	C. rockii	SH	17155-9	4.6	2.6	1.76923	1.4	3.8	5.4	0	1	0	0	1	3	0	2	4	1	0	2	1	1	1	1
Buxifolii	C. rockii	SH	17155-9	6.5	3.7	1.75676	2	4.3	5.7	0	1	0	0	1	3	0	2	4	1	0	2	1	1	1	1
Buxifolii	C. rockii	SH	17155-9	5.9	3.3	1.78788	1.8	2.5	4.6	0	1	0	0	1	3	0	2	4	1	0	2	1	1	1	1
Buxifolii	C. rockii	SH	17155-9	5.3	3.4	1.55882	1.3	3.7	5	0	1	0	0	1	3	0	2	4	1	0	2	1	1	1	1
Buxifolii	C. rockii	SH	17155-9	5	3	1.66667	1.4	2.7	5.4	0	1	0	0	1	3	0	2	4	1	0	2	1	1	1	1
Buxifolii	C. buxifolius var. vellaeus	JB	17179	8.5	4.5	1.88889	1.5	6	4	0	0	0	1	1	3	2	3	3	0	2	8	1	2	1	1
Buxifolii	C. buxifolius var. vellaeus	JB	17179	8	3.5	2.28571	1.5	6.5	4.5	0	0	0	1	1	3	2	3	3	0	2	8	1	2	1	1
Buxifolii	C. buxifolius var. vellaeus	JB	17179	7.5	3	2.5	1	10	4.5	0	0	0	1	1	3	2	3	3	0	2	8	1	2	1	1
Buxifolii	C. buxifolius var. vellaeus	JB	17179	8	4	2	1	7	4	0	0	0	1	1	3	2	3	3	0	2	8	1	2	1	1
Buxifolii	C. buxifolius var. vellaeus	JB	17179	7.5	4.5	1.66667	1	6.5	4.5	0	0	0	1	1	3	2	3	3	0	2	8	1	2	1	1
Buxifolii	C. buxifolius var. vellaeus	JB	17179	6.5	3	2.16667	1	9	5.5	0	0	0	1	1	3	2	3	3	0	2	8	1	2	1	1
Buxifolii	C. buxifolius var. vellaeus	JB	17179	6.5	3.5	1.85714	1.5	7	5	0	0	0	1	1	3	2	3	3	0	2	8	1	2	1	1
Buxifolii	C. buxifolius var. vellaeus	JB	17179	7	4	1.75	1	8.5	4.5	0	0	0	1	1	3	2	3	3	0	2	8	1	2	1	1
Buxifolii	C. buxifolius var. vellaeus	JB	17179	8	4	2	1.5	6	4	0	0	0	1	1	3	2	3	3	0	2	8	1	2	1	1
Buxifolii	C. buxifolius var. vellaeus	JB	17179	7.5	4.5	1.66667	1	7		0	0	0	1	1	3	2	3	3	0	2	8	1	2	1	1
Buxifolii	C. sp. 1	NDP	19061-1	7	4.5	1.55556	1	2.5	5	0	1	0	0	1	3	0	3	3	0	1	2	1	1	1	1
Buxifolii	C. sp. 1	NDP	19061-1	5.5	3	1.83333	2	4	4	0	1	0	0	1	3	0	3	3	0	1	2	1	1	1	1
Buxifolii	C. sp. 1	NDP	19061-1	5.5	4	1.375	2	3	3.5	0	1	0	0	1	3	0	3	3	0	1	2	1	1	1	1
Buxifolii	C. sp. 1	NDP	19061-1	5.5	4	1.375	1.5	2.5	6.5	0	1	0	0	1	3	0	3	3	0	1	2	1	1	1	1
Buxifolii	C. sp. 1	NDP	19061-1	5.5	3	1.83333	2	2	5	0	1	0	0	1	3	0	3	3	0	1	2	1	1	1	1
Buxifolii	C. sp. 1	NDP	19061-1	6	4	1.5	1.5	4	4	0	1	0	0	1	3	0	3	3	0	1	2	1	1	1	1
Buxifolii	C. sp. 1	NDP	19061-1	6	4	1.5	1	3	4	0	1	0	0	1	3	0	3	3	0	1	2	1	1	1	1
Buxifolii	C. sp. 1	NDP	19061-1	5.5	3	1.83333	1.5	2	6	0	1	0	0	1	3	0	3	3	0	1	2	1	1	1	1
Buxifolii	C. sp. 1	NDP	19061-1	4.5	3.5	1.28571	1.5	2.5	5.5	0	1	0	0	1	3	0	3	3	0	1	2	1	1	1	1
Buxifolii	C. sp. 1	NDP	19061-1					3	5	0	1	0	0	1	3	0	3	3	0	1	2	1	1	1	1
Buxifolii	C. sp. 1	NDP	19061-2	5	3	1.66667	2	2	4.5	0	1	0	0	1	3	0	3	3	0	1	2	1	1	1	1
Buxifolii	C. sp. 1	NDP	19061-2	5.5	3	1.83333	2	3	4	0	1	0	0	1	3	0	3	3	0	1	2	1	1	1	1
Buxifolii	C. sp. 1	NDP	19061-2	6	4	1.5	1.5	2.5	5	0	1	0	0	1	3	0	3	3	0	1	2	1	1	1	1
Buxifolii	C. sp. 1	NDP	19061-2	5	3.5	1.42857	2	3	5	0	1	0	0	1	3	0	3	3	0	1	2	1	1	1	1
Buxifolii	C. sp. 1	NDP	19061-2	7	4	1.75	2	4	5	0	1	0	0	1	3	0	3	3	0	1	2	1	1	1	1
Buxifolii	C. sp. 1	NDP	19061-2	6	2.5	2.4	1.5	4	4.5	0	1	0	0	1	3	0	3	3	0	1	2	1	1	1	1
Buxifolii	C. sp. 1	NDP	19061-2	5.5	4	1.375	2	2.5	4	0	1	0	0	1	3	0	3	3	0	1	2	1	1	1	1
Buxifolii	C. sp. 1	NDP	19061-2	6.5	4	1.625	2	5	5	0	1	0	0	1	3	0	3	3	0	1	2	1	1	1	1
Buxifolii	C. sp. 1	NDP	19061-2					4	5	0	1	0	0	1	3	0	3	3	0	1	2	1	1	1	1
Buxifolii	C. sp. 1	NDP	19061-2					4	6	0	1	0	0	1	3	0	3	3	0	1	2	1	1	1	1
Buxifolii	C. sp. 1	NDP	19061-3	7	4	1.75	2.5	3	6	0	1	0	0	1	3	0	3	3	0	1	2	1	1	1	1
Buxifolii	C. sp. 1	NDP	19061-3	6	3	2	1.5	3	6	0	1	0	0	1	3	0	3	3	0	1	2	1	1	1	1
Buxifolii	C. sp. 1	NDP	19061-3	7	3.5	2	1.5	2.5	5.5	0	1	0	0	1	3	0	3	3	0	1	2	1	1	1	1
Buxifolii	C. sp. 1	NDP	19061-3	6.5	3.5	1.85714	2	5	5.5	0	1	0	0	1	3	0	3	3	0	1	2	1	1	1	1
Buxifolii	C. sp. 1	NDP	19061-3	6	3.5	1.71429	1.5	5	5.5	0	1	0	0	1	3	0	3	3	0	1	2	1	1	1	1
Buxifolii	C. sp. 1	NDP	19061-3	6.5	3.5	1.85714	1	4	5.5	0	1	0	0	1	3	0	3	3	0	1	2	1	1	1	1
Buxifolii	C. sp. 1	NDP	19061-3	7	4	1.75	1.5	3.5	5	0	1	0	0	1	3	0	3	3	0	1	2	1	1	1	1
Buxifolii	C. sp. 1	NDP	19061-3	5.5	3	1.83333	1	2	6	0	1	0	0	1	3	0	3	3	0	1	2	1	1	1	1
Buxifolii	C. sp. 1	NDP	19061-3	5.5	2.5	2.2	1	4.5	5	0	1	0	0	1	3	0	3	3	0	1	2	1	1	1	1
Buxifolii	C. sp. 1	NDP	19061-3	6	3	2	1.5	6	6	0	1	0	0	1	3	0	3	3	0	1	2	1	1	1	1
Buxifolii	C. sp. 1	NDP	19061-4	9	4.5	2	1.5	7.5	6	0	1	0	0	1	3	0	3	3	0	1	2	1	1	1	1
Buxifolii	C. sp. 1	NDP	19061-4	6	4	1.5	1.5	3	4	0	1	0	0	1	3	0	3	3	0	1	2	1	1	1	1
Buxifolii	C. sp. 1	NDP	19061-4	7	5	1.4	2	3	4.5	0	1	0	0	1	3	0	3	3	0	1	2	1	1	1	1
Buxifolii	C. sp. 1	NDP	19061-4	6	4	1.5	1.5	3.5	6.5	0	1	0	0	1	3	0	3	3	0	1	2	1	1	1	1
Buxifolii	C. sp. 1	NDP	19061-4	5.5	3	1.83333	2	5	6	0	1	0	0	1	3	0	3	3	0	1	2	1	1	1	1
Buxifolii	C. sp. 1	NDP	19061-4	5.5	3.5	1.57143	1.5	7	6.5	0	1	0	0	1	3	0	3	3	0	1	2	1	1	1	1
Buxifolii	C. sp. 1	NDP	19061-4	6	4	1.5	1	7.5	4	0	1	0	0	1	3	0	3	3	0	1	2	1	1	1	1
Buxifolii	C. sp. 1	NDP	19061-4	6.5	3.5	1.85714	2	10	4.5	0	1	0	0	1	3	0	3	3	0	1	2	1	1	1	1
Buxifolii	C. sp. 1	NDP	19061-4	6	4	1.5	1.5	12	5	0	1	0	0	1	3	0	3	3	0	1	2	1	1	1	1
Buxifolii	C. sp. 1	NDP	19061-4	6	3.5	1.71429	1.5	6.5	5	0	1	0	0	1	3	0	3	3	0	1	2	1	1	1	1
Buxifolii	C. sp. 1	NDP	19061-5	7	5	1.4	1	7	6	0	1	0	0	1	3	0	3	3	0	1	2	1	1	1	1
Buxifolii	C. sp. 1	NDP	19061-5	5	3	1.66667	1	7	5.5	0	1	0	0	1	3	0	3	3	0	1	2	1	1	1	1
Buxifolii	C. sp. 1	NDP	19061-5	8	4.5	1.77778	1.5	9	4.5	0	1	0	0	1	3	0	3	3	0	1	2	1	1	1	1
Buxifolii	C. sp. 1	NDP	19061-5	7	5	1.4	1.5	10	5.5	0	1	0	0	1	3	0	3	3	0	1	2	1	1	1	1
Buxifolii	C. sp. 1	NDP	19061-5	8	5	1.6	1.5	10	6	0	1	0	0	1	3	0	3	3	0	1	2	1	1	1	1
Buxifolii	C. sp. 1	NDP	19061-5	6.5	3	2.16667	1.5	8	5.5	0	1	0	0	1	3	0	3	3	0	1	2	1	1	1	1
Buxifolii	C. sp. 1	NDP	19061-5	7	4	1.75	1.5	2	4.5	0	1	0	0	1	3	0	3	3	0	1	2	1	1	1	1
Buxifolii	C. sp. 1	NDP	19061-5	7	4	1.75	1.5		4	0	1	0	0	1	3	0	3	3	0	1	2	1	1	1	1
Buxifolii	C. sp. 1	NDP	19061-5	6.5	4	1.625	1.5		5	0	1	0	0	1	3	0	3	3	0	1	2	1	1	1	1
Buxifolii	C. sp. 1	NDP	19061-5	7	3	2.33333	1.5		5	0	1	0	0	1	3	0	3	3	0	1	2	1	1	1	1
Buxifolii	C. sp. 1	NDP	19061-6	4.5	3	1.5	1	4	5	0	1	0	0	1	3	0	3	3	0	1	2	1	1	1	1
Buxifolii	C. sp. 1	NDP	19061-6	5.5	3.5	1.57143	1.5	3	5	0	1	0	0	1	3	0	3	3	0	1	2	1	1	1	1
Buxifolii	C. sp. 1	NDP	19061-6	5	3.5	1.42857	1.5	2	4.5	0	1	0	0	1	3	0	3	3	0	1	2	1	1	1	1
Buxifolii	C. sp. 1	NDP	19061-6	6	3	2	1.5	2	4.5	0	1	0	0	1	3	0	3	3	0	1	2	1	1	1	1
Buxifolii	C. sp. 1	NDP	19061-6	6	3	2	1.5	5	5	0	1	0	0	1	3	0	3	3	0	1	2	1	1	1	1
Buxifolii	C. sp. 1	NDP	19061-6	6	4	1.5	1.5	5.5	5	0	1	0	0	1	3	0	3	3	0	1	2	1	1	1	1
Buxifolii	C. sp. 1	NDP	19061-6	6.5	4.5	1.44444	2	4.5	5	0	1	0	0	1	3	0	3	3	0	1	2	1	1	1	1
Buxifolii	C. sp. 1	NDP	19061-6	6	4	1.5	1	5	5	0	1	0	0	1	3	0	3	3	0	1	2	1	1	1	1
Buxifolii	C. sp. 1	NDP	19061-6	4.5	2.5	1.8	1.5	3	4.5	0	1	0	0	1	3	0	3	3	0	1	2	1	1	1	1
Buxifolii	C. sp. 1	NDP	19061-6	5.5	3	1.83333	1	4	4.5	0	1	0	0	1	3	0	3	3	0	1	2	1	1	1	1
Buxifolii	C. sp. 1	NDP	19061-7	4	2.5	1.6	1.5	1.5	4.5	0	1	0	0	1	3	0	3	3	0	1	2	1	1	1	1
Buxifolii	C. sp. 1	NDP	19061-7	5	3	1.66667	1.5	2.5	5	0	1	0	0	1	3	0	3	3	0	1	2	1	1	1	1
Buxifolii	C. sp. 1	NDP	19061-7	4	2.5	1.6	1	3	4	0	1	0	0	1	3	0	3	3	0	1	2	1	1	1	1
Buxifolii	C. sp. 1	NDP	19061-7	4.5	2.5	1.8	1	2	5	0	1	0	0	1	3	0	3	3	0	1	2	1	1	1	1
Buxifolii	C. sp. 1	NDP	19061-7	5	3	1.66667	1	1.5	5	0	1	0	0	1	3	0	3	3	0	1	2	1	1	1	1
Buxifolii	C. sp. 1	NDP	19061-7	6	4	1.5	1.5	1.5	4.5	0	1	0	0	1	3	0	3	3	0	1	2	1	1	1	1
Buxifolii	C. sp. 1	NDP	19061-7	6	4	1.5	2	1.5	4.5	0	1	0	0	1	3	0	3	3	0	1	2	1	1	1	1
Buxifolii	C. sp. 1	NDP	19061-7	4.5	3	1.5	1.5	1.5	5.5	0	1	0	0	1	3	0	3	3	0	1	2	1	1	1	1
Buxifolii	C. sp. 1	NDP	19061-7	6	3.5	1.71429	1.5	2	6	0	1	0	0	1	3	0	3	3	0	1	2	1	1	1	1
Buxifolii	C. sp. 1	NDP	19061-7	6	4	1.5	1.5	2	4.5	0	1	0	0	1	3	0	3	3	0	1	2	1	1	1	1
Buxifolii	C. sp. 1	NDP	19061-8	6.5	3.5	1.85714	1.5	6.5	4.5	0	1	0	0	1	3	0	3	3	0	1	2	1	1	1	1
Buxifolii	C. sp. 1	NDP	19061-8	4.5	3	1.5	1	7	6	0	1	0	0	1	3	0	3	3	0	1	2	1	1	1	1
Buxifolii	C. sp. 1	NDP	19061-8	5	4	1.25	1	9	5	0	1	0	0	1	3	0	3	3	0	1	2	1	1	1	1
Buxifolii	C. sp. 1	NDP	19061-8	5.5	3.5	1.57143	1	10	4.5	0	1	0	0	1	3	0	3	3	0	1	2	1	1	1	1
Buxifolii	C. sp. 1	NDP	19061-8	5	3	1.66667	1	11	4.5	0	1	0	0	1	3	0	3	3	0	1	2	1	1	1	1
Buxifolii	C. sp. 1	NDP	19061-8	6	3.5	1.71429	1	6	4	0	1	0	0	1	3	0	3	3	0	1	2	1	1	1	1
Buxifolii	C. sp. 1	NDP	19061-8	5.5	3.5	1.57143	1.5	6	4	0	1	0	0	1	3	0	3	3	0	1	2	1	1	1	1
Buxifolii	C. sp. 1	NDP	19061-8	4.5	3	1.5	1.5	10	4.5	0	1	0	0	1	3	0	3	3	0	1	2	1	1	1	1
Buxifolii	C. sp. 1	NDP	19061-8	6.5	3.5	1.85714	1	5	5	0	1	0	0	1	3	0	3	3	0	1	2	1	1	1	1
Buxifolii	C. sp. 1	NDP	19061-8	5	3	1.66667	1		4.5	0	1	0	0	1	3	0	3	3	0	1	2	1	1	1	1
Buxifolii	C. sp. 1	NDP	19061-9	4.5	2.5	1.8	1	8	4.5	0	1	0	0	1	3	0	3	3	0	1	2	1	1	1	1
Buxifolii	C. sp. 1	NDP	19061-9	4	2.5	1.6	1	8	3.5	0	1	0	0	1	3	0	3	3	0	1	2	1	1	1	1
Buxifolii	C. sp. 1	NDP	19061-9	5	3	1.66667	1.5	8	3.5	0	1	0	0	1	3	0	3	3	0	1	2	1	1	1	1
Buxifolii	C. sp. 1	NDP	19061-9	5	4	1.25	1	12	4.5	0	1	0	0	1	3	0	3	3	0	1	2	1	1	1	1
Buxifolii	C. sp. 1	NDP	19061-9	5	3	1.66667	1	9	4.5	0	1	0	0	1	3	0	3	3	0	1	2	1	1	1	1
Buxifolii	C. sp. 1	NDP	19061-9	6	3	2	1	10	6	0	1	0	0	1	3	0	3	3	0	1	2	1	1	1	1
Buxifolii	C. sp. 1	NDP	19061-9	7	3.5	2	1.5	8	5	0	1	0	0	1	3	0	3	3	0	1	2	1	1	1	1
Buxifolii	C. sp. 1	NDP	19061-9	4.5	3	1.5	1	6	5	0	1	0	0	1	3	0	3	3	0	1	2	1	1	1	1
Buxifolii	C. sp. 1	NDP	19061-9	4.5	2.5	1.8	1.5	9.5	5.5	0	1	0	0	1	3	0	3	3	0	1	2	1	1	1	1
Buxifolii	C. sp. 1	NDP	19061-9	5	3.5	1.42857	1	7	4.5	0	1	0	0	1	3	0	3	3	0	1	2	1	1	1	1
Buxifolii	C. sp. 1	NDP	19061-10	5	2.5	2	1	2	4.5	0	1	0	0	1	3	0	3	3	0	1	2	1	1	1	1
Buxifolii	C. sp. 1	NDP	19061-10	5	2.5	2	1	2.5	5	0	1	0	0	1	3	0	3	3	0	1	2	1	1	1	1
Buxifolii	C. sp. 1	NDP	19061-10	6	3	2	1.5	3.5	3.5	0	1	0	0	1	3	0	3	3	0	1	2	1	1	1	1
Buxifolii	C. sp. 1	NDP	19061-10	6	3	2	1.5	1.5	4.5	0	1	0	0	1	3	0	3	3	0	1	2	1	1	1	1
Buxifolii	C. sp. 1	NDP	19061-10	5	2.5	2	1	2.5	6	0	1	0	0	1	3	0	3	3	0	1	2	1	1	1	1
Buxifolii	C. sp. 1	NDP	19061-10	4	2.5	1.6	1	3.5	5.5	0	1	0	0	1	3	0	3	3	0	1	2	1	1	1	1
Buxifolii	C. sp. 1	NDP	19061-10	4	3	1.33333	1	2	5	0	1	0	0	1	3	0	3	3	0	1	2	1	1	1	1
Buxifolii	C. sp. 1	NDP	19061-10	4.5	3	1.5	1.5	2	4.5	0	1	0	0	1	3	0	3	3	0	1	2	1	1	1	1
Buxifolii	C. sp. 1	NDP	19061-10	4.5	3	1.5	1.5	2	5.5	0	1	0	0	1	3	0	3	3	0	1	2	1	1	1	1
Buxifolii	C. sp. 1	NDP	19061-10	3.5	2.5	1.4	1.5	2	5	0	1	0	0	1	3	0	3	3	0	1	2	1	1	1	1
Buxifolii	C. sp. 1	NDP	19061-11	4.5	2.5	1.8	1.5	4	5	0	1	0	0	1	3	0	3	3	0	1	2	1	1	1	1
Buxifolii	C. sp. 1	NDP	19061-11	4.5	3	1.5	1	3	5	0	1	0	0	1	3	0	3	3	0	1	2	1	1	1	1
Buxifolii	C. sp. 1	NDP	19061-11	4.5	3	1.5	1	3	4.5	0	1	0	0	1	3	0	3	3	0	1	2	1	1	1	1
Buxifolii	C. sp. 1	NDP	19061-11	6	4	1.5	1.5	4	4.5	0	1	0	0	1	3	0	3	3	0	1	2	1	1	1	1
Buxifolii	C. sp. 1	NDP	19061-11	4.5	3	1.5	1	3.5	4	0	1	0	0	1	3	0	3	3	0	1	2	1	1	1	1
Buxifolii	C. sp. 1	NDP	19061-11					2	4.5	0	1	0	0	1	3	0	3	3	0	1	2	1	1	1	1
Buxifolii	C. sp. 1	NDP	19061-11					1.5	4.5	0	1	0	0	1	3	0	3	3	0	1	2	1	1	1	1
Buxifolii	C. sp. 1	NDP	19061-11					3.5	5	0	1	0	0	1	3	0	3	3	0	1	2	1	1	1	1
Buxifolii	C. sp. 1	NDP	19061-11					2.5	6	0	1	0	0	1	3	0	3	3	0	1	2	1	1	1	1
Buxifolii	C. sp. 1	NDP	19061-11					2.5	5	0	1	0	0	1	3	0	3	3	0	1	2	1	1	1	1
Buxifolii	C. sp. 1	NDP	19061-12	5	3.5	1.42857	1.5	1.5	5	0	1	0	0	1	3	0	3	3	0	1	2	1	1	1	1
Buxifolii	C. sp. 1	NDP	19061-12	9	5	1.8	1.5	2	5	0	1	0	0	1	3	0	3	3	0	1	2	1	1	1	1
Buxifolii	C. sp. 1	NDP	19061-12	7.5	4	1.875	2	2.5	5	0	1	0	0	1	3	0	3	3	0	1	2	1	1	1	1
Buxifolii	C. sp. 1	NDP	19061-12	5.5	3.5	1.57143	1.5	3	5.5	0	1	0	0	1	3	0	3	3	0	1	2	1	1	1	1
Buxifolii	C. sp. 1	NDP	19061-12	5.5	4	1.375	1.5	2	4.5	0	1	0	0	1	3	0	3	3	0	1	2	1	1	1	1
Buxifolii	C. sp. 1	NDP	19061-12	5.5	3	1.83333	1	3	4.5	0	1	0	0	1	3	0	3	3	0	1	2	1	1	1	1
Buxifolii	C. sp. 1	NDP	19061-12	7	4	1.75	1.5	2.5	4.5	0	1	0	0	1	3	0	3	3	0	1	2	1	1	1	1
Buxifolii	C. sp. 1	NDP	19061-12					3	5	0	1	0	0	1	3	0	3	3	0	1	2	1	1	1	1
Buxifolii	C. sp. 1	NDP	19061-12					6	5	0	1	0	0	1	3	0	3	3	0	1	2	1	1	1	1
Buxifolii	C. sp. 1	NDP	19061-12					2.5	4.5	0	1	0	0	1	3	0	3	3	0	1	2	1	1	1	1
Buxifolii	C. sp. 1	NDP	19061-13	9.5	4.5	2.11111	1.5	2.5	4.5	0	1	0	0	1	3	0	3	3	0	1	2	1	1	1	1
Buxifolii	C. sp. 1	NDP	19061-13	6	4	1.5	2	3.5	5	0	1	0	0	1	3	0	3	3	0	1	2	1	1	1	1
Buxifolii	C. sp. 1	NDP	19061-13	7.5	4.5	1.66667	1	3	4	0	1	0	0	1	3	0	3	3	0	1	2	1	1	1	1
Buxifolii	C. sp. 1	NDP	19061-13	7.5	5	1.5	1.5	3	4	0	1	0	0	1	3	0	3	3	0	1	2	1	1	1	1
Buxifolii	C. sp. 1	NDP	19061-13	5.5	3.5	1.57143	1.5	5	4.5	0	1	0	0	1	3	0	3	3	0	1	2	1	1	1	1
Buxifolii	C. sp. 1	NDP	19061-13	4.5	2.5	1.8	1	6	4.5	0	1	0	0	1	3	0	3	3	0	1	2	1	1	1	1
Buxifolii	C. sp. 1	NDP	19061-13	4.5	2.5	1.8	1.5	1.5	5	0	1	0	0	1	3	0	3	3	0	1	2	1	1	1	1
Buxifolii	C. sp. 1	NDP	19061-13	4.5	2.5	1.8	1	2.5	4.5	0	1	0	0	1	3	0	3	3	0	1	2	1	1	1	1
Buxifolii	C. sp. 1	NDP	19061-13	4.5	2.5	1.8	1	3	4.5	0	1	0	0	1	3	0	3	3	0	1	2	1	1	1	1
Buxifolii	C. sp. 1	NDP	19061-13	5.5	4		1	6	4	0	1	0	0	1	3	0	3	3	0	1	2	1	1	1	1
Buxifolii	C. lidjiangensis	NDP	19062-10	10	7.5	1.33333	1.5	6	5	0	1	0	1	1	2	1	1	1	1	2	8	1	4	1	1
Buxifolii	C. lidjiangensis	NDP	19062-10	10	7	1.42857	2	3	7.5	0	1	0	1	1	2	1	1	1	1	2	8	1	4	1	1
Buxifolii	C. lidjiangensis	NDP	19062-10	10	7	1.42857	1.5	4	5	0	1	0	1	1	2	1	1	1	1	2	8	1	4	1	1
Buxifolii	C. lidjiangensis	NDP	19062-10	11	8	1.375	2			0	1	0	1	1	2	1	1	1	1	2	8	1	4	1	1
Buxifolii	C. lidjiangensis	NDP	19062-10	11.5	7.5	1.53333	2			0	1	0	1	1	2	1	1	1	1	2	8	1	4	1	1
Buxifolii	C. lidjiangensis	NDP	19062-10	10	7	1.42857	2			0	1	0	1	1	2	1	1	1	1	2	8	1	4	1	1
Buxifolii	C. lidjiangensis	NDP	19062-10	10.5	6.5	1.61538	1.5			0	1	0	1	1	2	1	1	1	1	2	8	1	4	1	1
Buxifolii	C. lidjiangensis	NDP	19062-11	7	4.5	1.55556	2	3	5.5	0	1	0	1	1	2	1	1	1	1	2	8	1	4	1	1
Buxifolii	C. lidjiangensis	NDP	19062-11	7	5	1.4	1.5	2.5	5.5	0	1	0	1	1	2	1	1	1	1	2	8	1	4	1	1
Buxifolii	C. lidjiangensis	NDP	19062-11	5	3.5	1.42857	1.5	2.5	6	0	1	0	1	1	2	1	1	1	1	2	8	1	4	1	1
Buxifolii	C. lidjiangensis	NDP	19062-11	5.5	4	1.375	1.5	4.5	4.5	0	1	0	1	1	2	1	1	1	1	2	8	1	4	1	1
Buxifolii	C. lidjiangensis	NDP	19062-11	7	4.5	1.55556	2	1.5	5	0	1	0	1	1	2	1	1	1	1	2	8	1	4	1	1
Buxifolii	C. lidjiangensis	NDP	19062-11					4.5	5	0	1	0	1	1	2	1	1	1	1	2	8	1	4	1	1
Buxifolii	C. lidjiangensis	NDP	19062-11					5	5	0	1	0	1	1	2	1	1	1	1	2	8	1	4	1	1
Buxifolii	C. lidjiangensis	NDP	19062-11					4	4.5	0	1	0	1	1	2	1	1	1	1	2	8	1	4	1	1
Buxifolii	C. lidjiangensis	NDP	19062-11					1.5	6	0	1	0	1	1	2	1	1	1	1	2	8	1	4	1	1
Buxifolii	C. lidjiangensis	NDP	19062-11					2	3.5	0	1	0	1	1	2	1	1	1	1	2	8	1	4	1	1
Buxifolii	C. lidjiangensis	NDP	19062-12	9	6.5	1.38462	2.5	7.5	6.5	0	1	0	1	1	2	1	1	1	1	2	8	1	4	1	1
Buxifolii	C. lidjiangensis	NDP	19062-12	9.5	6.5	1.46154	3	8.5	5.5	0	1	0	1	1	2	1	1	1	1	2	8	1	4	1	1
Buxifolii	C. lidjiangensis	NDP	19062-12	9.5	7	1.35714	1.5	8	5	0	1	0	1	1	2	1	1	1	1	2	8	1	4	1	1
Buxifolii	C. lidjiangensis	NDP	19062-12	8	4.5	1.77778	2.5	7.5	5	0	1	0	1	1	2	1	1	1	1	2	8	1	4	1	1
Buxifolii	C. lidjiangensis	NDP	19062-12	13	7	1.85714	3		5	0	1	0	1	1	2	1	1	1	1	2	8	1	4	1	1
Buxifolii	C. lidjiangensis	NDP	19062-12	8.5	6.5	1.30769	1.5		6	0	1	0	1	1	2	1	1	1	1	2	8	1	4	1	1
Buxifolii	C. lidjiangensis	NDP	19062-12	9.5	6.5	1.46154	3		6	0	1	0	1	1	2	1	1	1	1	2	8	1	4	1	1
Buxifolii	C. lidjiangensis	NDP	19062-12	14.5	8.5	1.70588	4		4.5	0	1	0	1	1	2	1	1	1	1	2	8	1	4	1	1
Buxifolii	C. lidjiangensis	NDP	19062-12						8	0	1	0	1	1	2	1	1	1	1	2	8	1	4	1	1
Buxifolii	C. lidjiangensis	NDP	19062-12						7	0	1	0	1	1	2	1	1	1	1	2	8	1	4	1	1
Buxifolii	C. lidjiangensis	NDP	19062-13	10	7	1.42857	1.5	10	4.5	0	1	0	1	1	2	1	1	1	1	2	8	1	4	1	1
Buxifolii	C. lidjiangensis	NDP	19062-13	10	7	1.42857	1.5	5.5	7	0	1	0	1	1	2	1	1	1	1	2	8	1	4	1	1
Buxifolii	C. lidjiangensis	NDP	19062-13	9	6	1.5	1.5	6	6.5	0	1	0	1	1	2	1	1	1	1	2	8	1	4	1	1
Buxifolii	C. lidjiangensis	NDP	19062-13	10	7	1.42857	1.5	3.5	7	0	1	0	1	1	2	1	1	1	1	2	8	1	4	1	1
Buxifolii	C. lidjiangensis	NDP	19062-13	11	7.5	1.46667	1.5	4	4.5	0	1	0	1	1	2	1	1	1	1	2	8	1	4	1	1
Buxifolii	C. lidjiangensis	NDP	19062-13	11.5	7	1.64286	1.5		4.5	0	1	0	1	1	2	1	1	1	1	2	8	1	4	1	1
Buxifolii	C. lidjiangensis	NDP	19062-13	13	8	1.625	1.5		6	0	1	0	1	1	2	1	1	1	1	2	8	1	4	1	1
Buxifolii	C. lidjiangensis	NDP	19062-13						6	0	1	0	1	1	2	1	1	1	1	2	8	1	4	1	1
Buxifolii	C. lidjiangensis	NDP	19062-13						4.5	0	1	0	1	1	2	1	1	1	1	2	8	1	4	1	1
Buxifolii	C. lidjiangensis	NDP	19062-13						4.5	0	1	0	1	1	2	1	1	1	1	2	8	1	4	1	1
Buxifolii	C. lidjiangensis	NDP	19062-1	5	2.5	2	1.5	2	5	0	1	0	1	1	2	1	1	1	1	2	8	1	4	1	1
Buxifolii	C. lidjiangensis	NDP	19062-1	6.5	4	1.625	1.5	3	5.5	0	1	0	1	1	2	1	1	1	1	2	8	1	4	1	1
Buxifolii	C. lidjiangensis	NDP	19062-1	6	4	1.5	1	7	4	0	1	0	1	1	2	1	1	1	1	2	8	1	4	1	1
Buxifolii	C. lidjiangensis	NDP	19062-1	5	3	1.66667	1.5	5	3.5	0	1	0	1	1	2	1	1	1	1	2	8	1	4	1	1
Buxifolii	C. lidjiangensis	NDP	19062-1	7	4.5	1.55556	1.5	2	4.5	0	1	0	1	1	2	1	1	1	1	2	8	1	4	1	1
Buxifolii	C. lidjiangensis	NDP	19062-1	6	4	1.5	1.5	4.5	4.5	0	1	0	1	1	2	1	1	1	1	2	8	1	4	1	1
Buxifolii	C. lidjiangensis	NDP	19062-1	6.5	4.5	1.44444	1	3.5	4.5	0	1	0	1	1	2	1	1	1	1	2	8	1	4	1	1
Buxifolii	C. lidjiangensis	NDP	19062-1	7	4.5	1.55556	1.5	2.5	4.5	0	1	0	1	1	2	1	1	1	1	2	8	1	4	1	1
Buxifolii	C. lidjiangensis	NDP	19062-1	7	4.5	1.55556	1.5	3.5	3	0	1	0	1	1	2	1	1	1	1	2	8	1	4	1	1
Buxifolii	C. lidjiangensis	NDP	19062-1	4	3	1.33333	1.5	4.5	4.5	0	1	0	1	1	2	1	1	1	1	2	8	1	4	1	1
Buxifolii	C. lidjiangensis	NDP	19062-2	10	6.5	1.53846	2.5	2.5	5	0	1	0	1	1	2	1	1	1	1	2	8	1	4	1	1
Buxifolii	C. lidjiangensis	NDP	19062-2	10	6.5	1.53846	3	2.5	4	0	1	0	1	1	2	1	1	1	1	2	8	1	4	1	1
Buxifolii	C. lidjiangensis	NDP	19062-2	8.5	5.5	1.54545	3	2		0	1	0	1	1	2	1	1	1	1	2	8	1	4	1	1
Buxifolii	C. lidjiangensis	NDP	19062-2	10	7	1.42857	3			0	1	0	1	1	2	1	1	1	1	2	8	1	4	1	1
Buxifolii	C. lidjiangensis	NDP	19062-2	8	5	1.6	2			0	1	0	1	1	2	1	1	1	1	2	8	1	4	1	1
Buxifolii	C. lidjiangensis	NDP	19062-2	8.5	6.5	1.30769	2.5			0	1	0	1	1	2	1	1	1	1	2	8	1	4	1	1
Buxifolii	C. lidjiangensis	NDP	19062-2	9	6.5	1.38462	2.5			0	1	0	1	1	2	1	1	1	1	2	8	1	4	1	1
Buxifolii	C. lidjiangensis	NDP	19062-2	9.5	6.5	1.46154	2.5			0	1	0	1	1	2	1	1	1	1	2	8	1	4	1	1
Buxifolii	C. lidjiangensis	NDP	19062-2	11.5	7.5	1.53333	2.5			0	1	0	1	1	2	1	1	1	1	2	8	1	4	1	1
Buxifolii	C. lidjiangensis	NDP	19062-2	11	7.5	1.46667	3.5			0	1	0	1	1	2	1	1	1	1	2	8	1	4	1	1
Buxifolii	C. lidjiangensis	NDP	19062-3	6.5	5	1.3	2	6	4	0	1	0	1	1	2	1	1	1	1	2	8	1	4	1	1
Buxifolii	C. lidjiangensis	NDP	19062-3	7	5.5	1.27273	1.5	3	3.5	0	1	0	1	1	2	1	1	1	1	2	8	1	4	1	1
Buxifolii	C. lidjiangensis	NDP	19062-3	5.5	4.5	1.22222	1.5	3	4.5	0	1	0	1	1	2	1	1	1	1	2	8	1	4	1	1
Buxifolii	C. lidjiangensis	NDP	19062-3	5	4	1.25	1.5	7	4.5	0	1	0	1	1	2	1	1	1	1	2	8	1	4	1	1
Buxifolii	C. lidjiangensis	NDP	19062-3	6	5	1.2	1.5	1	4.5	0	1	0	1	1	2	1	1	1	1	2	8	1	4	1	1
Buxifolii	C. lidjiangensis	NDP	19062-3	6	5	1.2	2	1	4.5	0	1	0	1	1	2	1	1	1	1	2	8	1	4	1	1
Buxifolii	C. lidjiangensis	NDP	19062-3	6.5	5	1.3	1.5	5.5	4.5	0	1	0	1	1	2	1	1	1	1	2	8	1	4	1	1
Buxifolii	C. lidjiangensis	NDP	19062-3	8	6	1.33333	2	3.5	4	0	1	0	1	1	2	1	1	1	1	2	8	1	4	1	1
Buxifolii	C. lidjiangensis	NDP	19062-3	7.5	5.5	1.36364	2	2.5	4	0	1	0	1	1	2	1	1	1	1	2	8	1	4	1	1
Buxifolii	C. lidjiangensis	NDP	19062-3	7.5	5.5	1.36364	2	1.5		0	1	0	1	1	2	1	1	1	1	2	8	1	4	1	1
Buxifolii	C. lidjiangensis	NDP	19062-4	13.5	7.5	1.8	2	2.5	4.5	0	1	0	1	1	2	1	1	1	1	2	8	1	4	1	1
Buxifolii	C. lidjiangensis	NDP	19062-4	10	6	1.66667	2	5	6.5	0	1	0	1	1	2	1	1	1	1	2	8	1	4	1	1
Buxifolii	C. lidjiangensis	NDP	19062-4	10.5	6	1.75	2	3.5	6	0	1	0	1	1	2	1	1	1	1	2	8	1	4	1	1
Buxifolii	C. lidjiangensis	NDP	19062-4	10	7.5	1.33333	2	4.5	6.5	0	1	0	1	1	2	1	1	1	1	2	8	1	4	1	1
Buxifolii	C. lidjiangensis	NDP	19062-4	9.5	5.5	1.72727	1.5	4.5	4	0	1	0	1	1	2	1	1	1	1	2	8	1	4	1	1
Buxifolii	C. lidjiangensis	NDP	19062-4	8.5	5.5	1.54545	1.5	4	5	0	1	0	1	1	2	1	1	1	1	2	8	1	4	1	1
Buxifolii	C. lidjiangensis	NDP	19062-4	9.5	6	1.58333	1.5		7	0	1	0	1	1	2	1	1	1	1	2	8	1	4	1	1
Buxifolii	C. lidjiangensis	NDP	19062-4	7	6	1.16667	1.5		6	0	1	0	1	1	2	1	1	1	1	2	8	1	4	1	1
Buxifolii	C. lidjiangensis	NDP	19062-4	10	5	2	1.5			0	1	0	1	1	2	1	1	1	1	2	8	1	4	1	1
Buxifolii	C. lidjiangensis	NDP	19062-4	10	5.5	1.81818	1.5			0	1	0	1	1	2	1	1	1	1	2	8	1	4	1	1
Buxifolii	C. lidjiangensis	NDP	19062-5	10.5	6.5	1.61538	2	5	6	0	1	0	1	1	2	1	1	1	1	2	8	1	4	1	1
Buxifolii	C. lidjiangensis	NDP	19062-5	10.5	7	1.5	1.5	3	7	0	1	0	1	1	2	1	1	1	1	2	8	1	4	1	1
Buxifolii	C. lidjiangensis	NDP	19062-5	12	7.5	1.6	1.5		7.5	0	1	0	1	1	2	1	1	1	1	2	8	1	4	1	1
Buxifolii	C. lidjiangensis	NDP	19062-5	12	6.5	1.84615	2		7	0	1	0	1	1	2	1	1	1	1	2	8	1	4	1	1
Buxifolii	C. lidjiangensis	NDP	19062-5	10	6.5	1.53846	1.5		5	0	1	0	1	1	2	1	1	1	1	2	8	1	4	1	1
Buxifolii	C. lidjiangensis	NDP	19062-5						5	0	1	0	1	1	2	1	1	1	1	2	8	1	4	1	1
Buxifolii	C. lidjiangensis	NDP	19062-5						5	0	1	0	1	1	2	1	1	1	1	2	8	1	4	1	1
Buxifolii	C. lidjiangensis	NDP	19062-6	6.5	5	1.3	1.5	3.5	5.5	0	1	0	1	1	2	1	1	1	1	2	8	1	4	1	1
Buxifolii	C. lidjiangensis	NDP	19062-6	7.5	4.5	1.66667	2	4	4.5	0	1	0	1	1	2	1	1	1	1	2	8	1	4	1	1
Buxifolii	C. lidjiangensis	NDP	19062-6	7	6	1.16667	2.5	2	4.5	0	1	0	1	1	2	1	1	1	1	2	8	1	4	1	1
Buxifolii	C. lidjiangensis	NDP	19062-6	6.5	5	1.3	1.5	1.5	4	0	1	0	1	1	2	1	1	1	1	2	8	1	4	1	1
Buxifolii	C. lidjiangensis	NDP	19062-6	7	6	1.16667	1.5	3	4	0	1	0	1	1	2	1	1	1	1	2	8	1	4	1	1
Buxifolii	C. lidjiangensis	NDP	19062-6	6	4.5	1.33333	2	2.5	4.5	0	1	0	1	1	2	1	1	1	1	2	8	1	4	1	1
Buxifolii	C. lidjiangensis	NDP	19062-6	6.5	5	1.3	2	4	4.5	0	1	0	1	1	2	1	1	1	1	2	8	1	4	1	1
Buxifolii	C. lidjiangensis	NDP	19062-6	9	6	1.5	2	3.5	5	0	1	0	1	1	2	1	1	1	1	2	8	1	4	1	1
Buxifolii	C. lidjiangensis	NDP	19062-6	6.5	4.5	1.44444	2.5	3	4	0	1	0	1	1	2	1	1	1	1	2	8	1	4	1	1
Buxifolii	C. lidjiangensis	NDP	19062-6	7.5	6	1.25	1.5	3.5	5	0	1	0	1	1	2	1	1	1	1	2	8	1	4	1	1
Buxifolii	C. lidjiangensis	NDP	19062-7	11.5	7	1.64286	2	2	5	0	1	0	1	1	2	1	1	1	1	2	8	1	4	1	1
Buxifolii	C. lidjiangensis	NDP	19062-7	11	6.5	1.69231	3	2.5	5	0	1	0	1	1	2	1	1	1	1	2	8	1	4	1	1
Buxifolii	C. lidjiangensis	NDP	19062-7	9.5	7	1.35714	2.5	4	5.5	0	1	0	1	1	2	1	1	1	1	2	8	1	4	1	1
Buxifolii	C. lidjiangensis	NDP	19062-7	12	8	1.5	2.5	4.5	6	0	1	0	1	1	2	1	1	1	1	2	8	1	4	1	1
Buxifolii	C. lidjiangensis	NDP	19062-7	10.5	7	1.5	2.5	2.5	5	0	1	0	1	1	2	1	1	1	1	2	8	1	4	1	1
Buxifolii	C. lidjiangensis	NDP	19062-7	9.5	7	1.35714	2	2.5	6	0	1	0	1	1	2	1	1	1	1	2	8	1	4	1	1
Buxifolii	C. lidjiangensis	NDP	19062-7	9.5	7.5	1.26667	2.5	2	6	0	1	0	1	1	2	1	1	1	1	2	8	1	4	1	1
Buxifolii	C. lidjiangensis	NDP	19062-7	10	8	1.25	2	4	4	0	1	0	1	1	2	1	1	1	1	2	8	1	4	1	1
Buxifolii	C. lidjiangensis	NDP	19062-7	11.5	8	1.4375	3	5	3.5	0	1	0	1	1	2	1	1	1	1	2	8	1	4	1	1
Buxifolii	C. lidjiangensis	NDP	19062-7	11.5	7	1.64286	2.5	3.5	6	0	1	0	1	1	2	1	1	1	1	2	8	1	4	1	1
Buxifolii	C. lidjiangensis	NDP	19062-8	9.5	6	1.58333	2	3	6	0	1	0	1	1	2	1	1	1	1	2	8	1	4	1	1
Buxifolii	C. lidjiangensis	NDP	19062-8	8	5	1.6	1.5	3	5	0	1	0	1	1	2	1	1	1	1	2	8	1	4	1	1
Buxifolii	C. lidjiangensis	NDP	19062-8	8	5	1.6	2	5	5	0	1	0	1	1	2	1	1	1	1	2	8	1	4	1	1
Buxifolii	C. lidjiangensis	NDP	19062-8	9	6	1.5	2	4	4	0	1	0	1	1	2	1	1	1	1	2	8	1	4	1	1
Buxifolii	C. lidjiangensis	NDP	19062-8	11.5	6	1.91667	4	5.5	4.5	0	1	0	1	1	2	1	1	1	1	2	8	1	4	1	1
Buxifolii	C. lidjiangensis	NDP	19062-8	7	5	1.4	2	2	6	0	1	0	1	1	2	1	1	1	1	2	8	1	4	1	1
Buxifolii	C. lidjiangensis	NDP	19062-8	9.5	9	1.05556	2	3	4	0	1	0	1	1	2	1	1	1	1	2	8	1	4	1	1
Buxifolii	C. lidjiangensis	NDP	19062-8					5	5	0	1	0	1	1	2	1	1	1	1	2	8	1	4	1	1
Buxifolii	C. lidjiangensis	NDP	19062-8					4.5	4.5	0	1	0	1	1	2	1	1	1	1	2	8	1	4	1	1
Buxifolii	C. lidjiangensis	NDP	19062-8					3.5	4	0	1	0	1	1	2	1	1	1	1	2	8	1	4	1	1
Buxifolii	C. lidjiangensis	NDP	19062-9	9	6	1.5	3	1.5	5	0	1	0	1	1	2	1	1	1	1	2	8	1	4	1	1
Buxifolii	C. lidjiangensis	NDP	19062-9	9.5	6.5	1.46154	1.5	1.5	5.5	0	1	0	1	1	2	1	1	1	1	2	8	1	4	1	1
Buxifolii	C. lidjiangensis	NDP	19062-9	10.5	7	1.5	2	2	6	0	1	0	1	1	2	1	1	1	1	2	8	1	4	1	1
Buxifolii	C. lidjiangensis	NDP	19062-9	9	6	1.5	1.5	3	4	0	1	0	1	1	2	1	1	1	1	2	8	1	4	1	1
Buxifolii	C. lidjiangensis	NDP	19062-9	9	6	1.5	1.5	1.5	4.5	0	1	0	1	1	2	1	1	1	1	2	8	1	4	1	1
Buxifolii	C. lidjiangensis	NDP	19062-9	9	6.5	1.38462	2	1.5	4.5	0	1	0	1	1	2	1	1	1	1	2	8	1	4	1	1
Buxifolii	C. lidjiangensis	NDP	19062-9	13.5	8.5	1.58824	2	1.5	5	0	1	0	1	1	2	1	1	1	1	2	8	1	4	1	1
Buxifolii	C. lidjiangensis	NDP	19062-9	7.5	5.5	1.36364	2	2	5	0	1	0	1	1	2	1	1	1	1	2	8	1	4	1	1
Buxifolii	C. lidjiangensis	NDP	19062-9					3	4.5	0	1	0	1	1	2	1	1	1	1	2	8	1	4	1	1
Buxifolii	C. lidjiangensis	NDP	19062-9					2.5		0	1	0	1	1	2	1	1	1	1	2	8	1	4	1	1
Buxifolii	C. argenteus	NDP	19063-10	4	2	2	1.5	6	4.5	0	1	0	0	1	2	1	1	3	0	2	0	0	1	1	1
Buxifolii	C. argenteus	NDP	19063-10	4.5	2	2.25	1	4.5	4.5	0	1	0	0	1	2	1	1	3	0	2	0	0	1	1	1
Buxifolii	C. argenteus	NDP	19063-10	2.5	1.5	1.66667	1	3.5	5	0	1	0	0	1	2	1	1	3	0	2	0	0	1	1	1
Buxifolii	C. argenteus	NDP	19063-10	5	3	1.66667	1	3	5	0	1	0	0	1	2	1	1	3	0	2	0	0	1	1	1
Buxifolii	C. argenteus	NDP	19063-10	9	4.5	2	1	1.5	4	0	1	0	0	1	2	1	1	3	0	2	0	0	1	1	1
Buxifolii	C. argenteus	NDP	19063-10	6	3	2	1.5	3	4	0	1	0	0	1	2	1	1	3	0	2	0	0	1	1	1
Buxifolii	C. argenteus	NDP	19063-10	6	3.5	1.71429	1	5	4	0	1	0	0	1	2	1	1	3	0	2	0	0	1	1	1
Buxifolii	C. argenteus	NDP	19063-10	6.5	2.5	2.6	2			0	1	0	0	1	2	1	1	3	0	2	0	0	1	1	1
Buxifolii	C. argenteus	NDP	19063-10	6	3	2	1.5			0	1	0	0	1	2	1	1	3	0	2	0	0	1	1	1
Buxifolii	C. argenteus	NDP	19063-10	7.5	4	1.875	2			0	1	0	0	1	2	1	1	3	0	2	0	0	1	1	1
Buxifolii	C. argenteus	NDP	19063-11	4.5	2.5	1.8	1	3	4	0	1	0	0	1	2	1	1	3	0	2	0	0	1	1	1
Buxifolii	C. argenteus	NDP	19063-11	6	3	2	1.5	10	4.5	0	1	0	0	1	2	1	1	3	0	2	0	0	1	1	1
Buxifolii	C. argenteus	NDP	19063-11	5	3	1.66667	1	4	4	0	1	0	0	1	2	1	1	3	0	2	0	0	1	1	1
Buxifolii	C. argenteus	NDP	19063-11	7	3	2.33333	2			0	1	0	0	1	2	1	1	3	0	2	0	0	1	1	1
Buxifolii	C. argenteus	NDP	19063-11	7.5	4	1.875	1.5			0	1	0	0	1	2	1	1	3	0	2	0	0	1	1	1
Buxifolii	C. argenteus	NDP	19063-11	7	3	2.33333	2			0	1	0	0	1	2	1	1	3	0	2	0	0	1	1	1
Buxifolii	C. argenteus	NDP	19063-11	5.5	3	1.83333	1.5			0	1	0	0	1	2	1	1	3	0	2	0	0	1	1	1
Buxifolii	C. argenteus	NDP	19063-11	6	3	2	1.5			0	1	0	0	1	2	1	1	3	0	2	0	0	1	1	1
Buxifolii	C. argenteus	NDP	19063-11	6	3.5	1.71429	1			0	1	0	0	1	2	1	1	3	0	2	0	0	1	1	1
Buxifolii	C. argenteus	NDP	19063-11	6	3	2	2			0	1	0	0	1	2	1	1	3	0	2	0	0	1	1	1
Buxifolii	C. argenteus	NDP	19063-4	5.5	3	1.83333	1.5	3	4	0	1	0	0	1	2	1	1	3	0	2	0	0	1	1	1
Buxifolii	C. argenteus	NDP	19063-4	5	2.5	2	1	3	4	0	1	0	0	1	2	1	1	3	0	2	0	0	1	1	1
Buxifolii	C. argenteus	NDP	19063-4	6	2.5	2.4	1	2	4.5	0	1	0	0	1	2	1	1	3	0	2	0	0	1	1	1
Buxifolii	C. argenteus	NDP	19063-4	4.5	3	1.5	1	3.5	3.5	0	1	0	0	1	2	1	1	3	0	2	0	0	1	1	1
Buxifolii	C. argenteus	NDP	19063-4	6.5	3.5	1.85714	1	6	3.5	0	1	0	0	1	2	1	1	3	0	2	0	0	1	1	1
Buxifolii	C. argenteus	NDP	19063-4	5.5	3	1.83333	1	7	4	0	1	0	0	1	2	1	1	3	0	2	0	0	1	1	1
Buxifolii	C. argenteus	NDP	19063-4	6	3	2	1	7	4	0	1	0	0	1	2	1	1	3	0	2	0	0	1	1	1
Buxifolii	C. argenteus	NDP	19063-4	6	3	2	1	7.5	4	0	1	0	0	1	2	1	1	3	0	2	0	0	1	1	1
Buxifolii	C. argenteus	NDP	19063-4	7.5	3.5	2.14286	1	3	4.5	0	1	0	0	1	2	1	1	3	0	2	0	0	1	1	1
Buxifolii	C. argenteus	NDP	19063-4	5.5	3	1.83333	1	6	3	0	1	0	0	1	2	1	1	3	0	2	0	0	1	1	1
Buxifolii	C. argenteus	NDP	19063-6	5.5	2	2.75	1	7	4	0	1	0	0	1	2	1	1	3	0	2	0	0	1	1	1
Buxifolii	C. argenteus	NDP	19063-6	3	1.5	2	1	9	4	0	1	0	0	1	2	1	1	3	0	2	0	0	1	1	1
Buxifolii	C. argenteus	NDP	19063-6	3	1.5	2	1	4.5	3.5	0	1	0	0	1	2	1	1	3	0	2	0	0	1	1	1
Buxifolii	C. argenteus	NDP	19063-6	4.5	2.5	1.8	1	6	4.5	0	1	0	0	1	2	1	1	3	0	2	0	0	1	1	1
Buxifolii	C. argenteus	NDP	19063-6	5	3	1.66667	1	2	3	0	1	0	0	1	2	1	1	3	0	2	0	0	1	1	1
Buxifolii	C. argenteus	NDP	19063-6	4.5	2.5	1.8	1	3	4	0	1	0	0	1	2	1	1	3	0	2	0	0	1	1	1
Buxifolii	C. argenteus	NDP	19063-6	4.5	3	1.5	1	4	4.5	0	1	0	0	1	2	1	1	3	0	2	0	0	1	1	1
Buxifolii	C. argenteus	NDP	19063-6	5	2.5	2	1	4.5	3.5	0	1	0	0	1	2	1	1	3	0	2	0	0	1	1	1
Buxifolii	C. argenteus	NDP	19063-6	4.5	2.5	1.8	1	7	3	0	1	0	0	1	2	1	1	3	0	2	0	0	1	1	1
Buxifolii	C. argenteus	NDP	19063-6	7	3.5	2	1	9	3.5	0	1	0	0	1	2	1	1	3	0	2	0	0	1	1	1
Buxifolii	C. argenteus	NDP	19063-7	4.5	2	2.25	1	4.5	4	0	1	0	0	1	2	1	1	3	0	2	0	0	1	1	1
Buxifolii	C. argenteus	NDP	19063-7	5.5	3	1.83333	1	6	4	0	1	0	0	1	2	1	1	3	0	2	0	0	1	1	1
Buxifolii	C. argenteus	NDP	19063-7	4	2	2	1	6.5	4	0	1	0	0	1	2	1	1	3	0	2	0	0	1	1	1
Buxifolii	C. argenteus	NDP	19063-7	3.5	2.5	1.4	1	5	4	0	1	0	0	1	2	1	1	3	0	2	0	0	1	1	1
Buxifolii	C. argenteus	NDP	19063-7	3	2	1.5	1	3.5	4.5	0	1	0	0	1	2	1	1	3	0	2	0	0	1	1	1
Buxifolii	C. argenteus	NDP	19063-7	4	2.5	1.6	1	1.5	4	0	1	0	0	1	2	1	1	3	0	2	0	0	1	1	1
Buxifolii	C. argenteus	NDP	19063-7	3.5	2	1.75	1	2	4	0	1	0	0	1	2	1	1	3	0	2	0	0	1	1	1
Buxifolii	C. argenteus	NDP	19063-7	3.5	2.5	1.4	1	2	3.5	0	1	0	0	1	2	1	1	3	0	2	0	0	1	1	1
Buxifolii	C. argenteus	NDP	19063-7	4	2	2	1	4.5	3.5	0	1	0	0	1	2	1	1	3	0	2	0	0	1	1	1
Buxifolii	C. argenteus	NDP	19063-7	6.5	3	2.16667	1	1.5	3	0	1	0	0	1	2	1	1	3	0	2	0	0	1	1	1
Buxifolii	C. argenteus	NDP	19063-8	3.5	2	1.75	1	3	4	0	1	0	0	1	2	1	1	3	0	2	0	0	1	1	1
Buxifolii	C. argenteus	NDP	19063-8	4.5	2.5	1.8	1.5	2.5	4	0	1	0	0	1	2	1	1	3	0	2	0	0	1	1	1
Buxifolii	C. argenteus	NDP	19063-8	3	2	1.5	1	4	4	0	1	0	0	1	2	1	1	3	0	2	0	0	1	1	1
Buxifolii	C. argenteus	NDP	19063-8	4	2	2	1	4	4	0	1	0	0	1	2	1	1	3	0	2	0	0	1	1	1
Buxifolii	C. argenteus	NDP	19063-8	4.5	2.5	1.8	1	10.5	4	0	1	0	0	1	2	1	1	3	0	2	0	0	1	1	1
Buxifolii	C. argenteus	NDP	19063-8	4	2	2	1.5	7	4	0	1	0	0	1	2	1	1	3	0	2	0	0	1	1	1
Buxifolii	C. argenteus	NDP	19063-8	3.5	2	1.75	1	9.5	5	0	1	0	0	1	2	1	1	3	0	2	0	0	1	1	1
Buxifolii	C. argenteus	NDP	19063-8	4	2	2	1	6.5	5	0	1	0	0	1	2	1	1	3	0	2	0	0	1	1	1
Buxifolii	C. argenteus	NDP	19063-8	4	2.5	1.6	1	8		0	1	0	0	1	2	1	1	3	0	2	0	0	1	1	1
Buxifolii	C. argenteus	NDP	19063-8	7	3	2.33333	1.5	5		0	1	0	0	1	2	1	1	3	0	2	0	0	1	1	1
Buxifolii	C. argenteus	NDP	19063-9	4	2.5	1.6	1	4		0	1	0	0	1	2	1	1	3	0	2	0	0	1	1	1
Buxifolii	C. argenteus	NDP	19063-9	4	2.5	1.6	1	5.8		0	1	0	0	1	2	1	1	3	0	2	0	0	1	1	1
Buxifolii	C. argenteus	NDP	19063-9	5	2.5	2	1	7		0	1	0	0	1	2	1	1	3	0	2	0	0	1	1	1
Buxifolii	C. argenteus	NDP	19063-9	4.5	2.5	1.8	1	2.5		0	1	0	0	1	2	1	1	3	0	2	0	0	1	1	1
Buxifolii	C. argenteus	NDP	19063-9	6	2.5	2.4	1	3		0	1	0	0	1	2	1	1	3	0	2	0	0	1	1	1
Buxifolii	C. argenteus	NDP	19063-9	7	2.5	2.8	1	3		0	1	0	0	1	2	1	1	3	0	2	0	0	1	1	1
Buxifolii	C. argenteus	NDP	19063-9	5	2.5	2	1			0	1	0	0	1	2	1	1	3	0	2	0	0	1	1	1
Buxifolii	C. argenteus	NDP	19063-9	11	5	2.2	2			0	1	0	0	1	2	1	1	3	0	2	0	0	1	1	1
Buxifolii	C. argenteus	NDP	19063-9	7	3.5	2	1			0	1	0	0	1	2	1	1	3	0	2	0	0	1	1	1
Buxifolii	C. argenteus	NDP	19063-9	9	4	2.25	1			0	1	0	0	1	2	1	1	3	0	2	0	0	1	1	1
Buxifolii	C. argenteus	JSD	19075-10	6	3.5	1.71429	1.5	4	3.5	0	1	0	1	1	3	1	1	1	0	1	2	0	1	1	1
Buxifolii	C. argenteus	JSD	19075-10	6	3	2	1	6	4	0	1	0	1	1	3	1	1	1	0	1	2	0	1	1	1
Buxifolii	C. argenteus	JSD	19075-10	7	3.5	2	1.5	3.5	4	0	1	0	1	1	3	1	1	1	0	1	2	0	1	1	1
Buxifolii	C. argenteus	JSD	19075-10	8	3.5	2.28571	1.5	8		0	1	0	1	1	3	1	1	1	0	1	2	0	1	1	1
Buxifolii	C. argenteus	JSD	19075-10	6	2.5	2.4	1.5			0	1	0	1	1	3	1	1	1	0	1	2	0	1	1	1
Buxifolii	C. argenteus	JSD	19075-10	9	4	2.25	2			0	1	0	1	1	3	1	1	1	0	1	2	0	1	1	1
Buxifolii	C. argenteus	JSD	19075-10	8	3.5	2.28571	2.5			0	1	0	1	1	3	1	1	1	0	1	2	0	1	1	1
Buxifolii	C. argenteus	JSD	19075-10	9	4	2.25	2.5			0	1	0	1	1	3	1	1	1	0	1	2	0	1	1	1
Buxifolii	C. argenteus	JSD	19075-10	8	3.5	2.28571	1.5			0	1	0	1	1	3	1	1	1	0	1	2	0	1	1	1
Buxifolii	C. argenteus	JSD	19075-10	9	4	2.25	1.5			0	1	0	1	1	3	1	1	1	0	1	2	0	1	1	1
Buxifolii	C. argenteus	JSD	19075-1	7	3	2.33333	1	4	4	0	1	0	1	1	3	1	1	1	0	1	2	0	1	1	1
Buxifolii	C. argenteus	JSD	19075-1	5	3	1.66667	1.5	10	4	0	1	0	1	1	3	1	1	1	0	1	2	0	1	1	1
Buxifolii	C. argenteus	JSD	19075-1	5.5	2.5	2.2	1.5	5	4	0	1	0	1	1	3	1	1	1	0	1	2	0	1	1	1
Buxifolii	C. argenteus	JSD	19075-1	6	2	3	1.5	4	4.5	0	1	0	1	1	3	1	1	1	0	1	2	0	1	1	1
Buxifolii	C. argenteus	JSD	19075-1	5.5	2	2.75	1.5	5	5.5	0	1	0	1	1	3	1	1	1	0	1	2	0	1	1	1
Buxifolii	C. argenteus	JSD	19075-1	7.5	3	2.5	1.5	5	5	0	1	0	1	1	3	1	1	1	0	1	2	0	1	1	1
Buxifolii	C. argenteus	JSD	19075-1	8.5	3.5	2.42857	1.5		4.5	0	1	0	1	1	3	1	1	1	0	1	2	0	1	1	1
Buxifolii	C. argenteus	JSD	19075-1	6	2.5	2.4	1.5		5	0	1	0	1	1	3	1	1	1	0	1	2	0	1	1	1
Buxifolii	C. argenteus	JSD	19075-1	7	3.5	2	1.5		3.5	0	1	0	1	1	3	1	1	1	0	1	2	0	1	1	1
Buxifolii	C. argenteus	JSD	19075-1	7	3.5	2	1.5		3.5	0	1	0	1	1	3	1	1	1	0	1	2	0	1	1	1
Buxifolii	C. argenteus	JSD	19075-2	4	2.5	1.6	1	5.5	5	0	1	0	1	1	3	1	1	1	0	1	2	0	1	1	1
Buxifolii	C. argenteus	JSD	19075-2	8	3	2.66667	2.5	6.5	4.5	0	1	0	1	1	3	1	1	1	0	1	2	0	1	1	1
Buxifolii	C. argenteus	JSD	19075-2	5	2.5	2	1	6.5	5.5	0	1	0	1	1	3	1	1	1	0	1	2	0	1	1	1
Buxifolii	C. argenteus	JSD	19075-2	9	4	2.25	1	1.5	4.5	0	1	0	1	1	3	1	1	1	0	1	2	0	1	1	1
Buxifolii	C. argenteus	JSD	19075-2	7.5	3.5	2.14286	1.5		4.5	0	1	0	1	1	3	1	1	1	0	1	2	0	1	1	1
Buxifolii	C. argenteus	JSD	19075-2	8	3.5	2.28571	2		5	0	1	0	1	1	3	1	1	1	0	1	2	0	1	1	1
Buxifolii	C. argenteus	JSD	19075-2	6.5	4	1.625	2.5		4	0	1	0	1	1	3	1	1	1	0	1	2	0	1	1	1
Buxifolii	C. argenteus	JSD	19075-2	6.5	4	1.625	1.5			0	1	0	1	1	3	1	1	1	0	1	2	0	1	1	1
Buxifolii	C. argenteus	JSD	19075-2	6.5	4	1.625	2.5			0	1	0	1	1	3	1	1	1	0	1	2	0	1	1	1
Buxifolii	C. argenteus	JSD	19075-2	6.5	3.5	1.85714	2			0	1	0	1	1	3	1	1	1	0	1	2	0	1	1	1
Buxifolii	C. argenteus	JSD	19075-3	6	3.5	1.71429	1.5		4	0	1	0	1	1	3	1	1	1	0	1	2	0	1	1	1
Buxifolii	C. argenteus	JSD	19075-3	4.5	2.5	1.8	1.5		4.5	0	1	0	1	1	3	1	1	1	0	1	2	0	1	1	1
Buxifolii	C. argenteus	JSD	19075-3	5	2	2.5	2			0	1	0	1	1	3	1	1	1	0	1	2	0	1	1	1
Buxifolii	C. argenteus	JSD	19075-3	8	4	2	2			0	1	0	1	1	3	1	1	1	0	1	2	0	1	1	1
Buxifolii	C. argenteus	JSD	19075-3	7.5	4	1.875	1			0	1	0	1	1	3	1	1	1	0	1	2	0	1	1	1
Buxifolii	C. argenteus	JSD	19075-3	9	3.5	2.57143	2			0	1	0	1	1	3	1	1	1	0	1	2	0	1	1	1
Buxifolii	C. argenteus	JSD	19075-3	5	2.5	2	1			0	1	0	1	1	3	1	1	1	0	1	2	0	1	1	1
Buxifolii	C. argenteus	JSD	19075-3	7	3.5	2	1.5			0	1	0	1	1	3	1	1	1	0	1	2	0	1	1	1
Buxifolii	C. argenteus	JSD	19075-3	7.5	3.5	2.14286	2			0	1	0	1	1	3	1	1	1	0	1	2	0	1	1	1
Buxifolii	C. argenteus	JSD	19075-3	8	3	2.66667	1.5			0	1	0	1	1	3	1	1	1	0	1	2	0	1	1	1
Buxifolii	C. argenteus	JSD	19075-4	9	4.5	2	1.5	4.5	4	0	1	0	1	1	3	1	1	1	0	1	2	0	1	1	1
Buxifolii	C. argenteus	JSD	19075-4	5.5	2.5	2.2	1	4.5	4	0	1	0	1	1	3	1	1	1	0	1	2	0	1	1	1
Buxifolii	C. argenteus	JSD	19075-4	5	2.5	2	1	4	4	0	1	0	1	1	3	1	1	1	0	1	2	0	1	1	1
Buxifolii	C. argenteus	JSD	19075-4	4.5	3	1.5	1	10	3.5	0	1	0	1	1	3	1	1	1	0	1	2	0	1	1	1
Buxifolii	C. argenteus	JSD	19075-4	6.5	3	2.16667	2	3	3.5	0	1	0	1	1	3	1	1	1	0	1	2	0	1	1	1
Buxifolii	C. argenteus	JSD	19075-4	6	3	2	2	5	4.5	0	1	0	1	1	3	1	1	1	0	1	2	0	1	1	1
Buxifolii	C. argenteus	JSD	19075-4	5.5	3	1.83333	1.5	4	4.5	0	1	0	1	1	3	1	1	1	0	1	2	0	1	1	1
Buxifolii	C. argenteus	JSD	19075-4	7	3.5	2	2			0	1	0	1	1	3	1	1	1	0	1	2	0	1	1	1
Buxifolii	C. argenteus	JSD	19075-4	7.5	3.5	2.14286	2			0	1	0	1	1	3	1	1	1	0	1	2	0	1	1	1
Buxifolii	C. argenteus	JSD	19075-4	7.5	3.5	2.14286	2.5			0	1	0	1	1	3	1	1	1	0	1	2	0	1	1	1
Buxifolii	C. argenteus	JSD	19075-5	6.5	3	2.16667	1	3	3.5	0	1	0	1	1	3	1	1	1	0	1	2	0	1	1	1
Buxifolii	C. argenteus	JSD	19075-5	7.5	4	1.875	1.5	4	4.5	0	1	0	1	1	3	1	1	1	0	1	2	0	1	1	1
Buxifolii	C. argenteus	JSD	19075-5	6	3	2	1	1.5	4.5	0	1	0	1	1	3	1	1	1	0	1	2	0	1	1	1
Buxifolii	C. argenteus	JSD	19075-5	7	3.5	2	1	3.5	4	0	1	0	1	1	3	1	1	1	0	1	2	0	1	1	1
Buxifolii	C. argenteus	JSD	19075-5	4.5	3	1.5	1	4	3.5	0	1	0	1	1	3	1	1	1	0	1	2	0	1	1	1
Buxifolii	C. argenteus	JSD	19075-5	5.5	3	1.83333	1	5	3.5	0	1	0	1	1	3	1	1	1	0	1	2	0	1	1	1
Buxifolii	C. argenteus	JSD	19075-5	4.5	2.5	1.8	1	4.5	3.5	0	1	0	1	1	3	1	1	1	0	1	2	0	1	1	1
Buxifolii	C. argenteus	JSD	19075-5	4.5	3	1.5	1		4	0	1	0	1	1	3	1	1	1	0	1	2	0	1	1	1
Buxifolii	C. argenteus	JSD	19075-5	5	3	1.66667	1		3.5	0	1	0	1	1	3	1	1	1	0	1	2	0	1	1	1
Buxifolii	C. argenteus	JSD	19075-5	6	3	2	1		4.5	0	1	0	1	1	3	1	1	1	0	1	2	0	1	1	1
Buxifolii	C. argenteus	JSD	19075-6	8	4	2	2	3.5	3.5	0	1	0	1	1	3	1	1	1	0	1	2	0	1	1	1
Buxifolii	C. argenteus	JSD	19075-6	4.5	2.5	1.8	1	2.5	3.5	0	1	0	1	1	3	1	1	1	0	1	2	0	1	1	1
Buxifolii	C. argenteus	JSD	19075-6	3.5	2	1.75	1	4	3.5	0	1	0	1	1	3	1	1	1	0	1	2	0	1	1	1
Buxifolii	C. argenteus	JSD	19075-6	4	2.5	1.6	1	3		0	1	0	1	1	3	1	1	1	0	1	2	0	1	1	1
Buxifolii	C. argenteus	JSD	19075-6	4	3	1.33333	1			0	1	0	1	1	3	1	1	1	0	1	2	0	1	1	1
Buxifolii	C. argenteus	JSD	19075-6	6	3.5	1.71429	1.5			0	1	0	1	1	3	1	1	1	0	1	2	0	1	1	1
Buxifolii	C. argenteus	JSD	19075-6	5	2.5	2	1			0	1	0	1	1	3	1	1	1	0	1	2	0	1	1	1
Buxifolii	C. argenteus	JSD	19075-6	4	2.5	1.6	1			0	1	0	1	1	3	1	1	1	0	1	2	0	1	1	1
Buxifolii	C. argenteus	JSD	19075-6	6.5	3	2.16667	1.5			0	1	0	1	1	3	1	1	1	0	1	2	0	1	1	1
Buxifolii	C. argenteus	JSD	19075-6	5.5	3	1.83333	1.5			0	1	0	1	1	3	1	1	1	0	1	2	0	1	1	1
Buxifolii	C. argenteus	JSD	19075-7	6.5	3.5	1.85714	1.5	7	5	0	1	0	1	1	3	1	1	1	0	1	2	0	1	1	1
Buxifolii	C. argenteus	JSD	19075-7	5.5	3	1.83333	1.5	4	3	0	1	0	1	1	3	1	1	1	0	1	2	0	1	1	1
Buxifolii	C. argenteus	JSD	19075-7	4.5	2.5	1.8	1	4.5	3	0	1	0	1	1	3	1	1	1	0	1	2	0	1	1	1
Buxifolii	C. argenteus	JSD	19075-7	5.5	3	1.83333	1	4	3.5	0	1	0	1	1	3	1	1	1	0	1	2	0	1	1	1
Buxifolii	C. argenteus	JSD	19075-7	6	3	2	1.5	3	4	0	1	0	1	1	3	1	1	1	0	1	2	0	1	1	1
Buxifolii	C. argenteus	JSD	19075-7	5	2.5	2	1	2	3.5	0	1	0	1	1	3	1	1	1	0	1	2	0	1	1	1
Buxifolii	C. argenteus	JSD	19075-7	4.5	2	2.25	1	9	3.5	0	1	0	1	1	3	1	1	1	0	1	2	0	1	1	1
Buxifolii	C. argenteus	JSD	19075-7	4	2	2	1		4	0	1	0	1	1	3	1	1	1	0	1	2	0	1	1	1
Buxifolii	C. argenteus	JSD	19075-7	8	3	2.66667	2.5			0	1	0	1	1	3	1	1	1	0	1	2	0	1	1	1
Buxifolii	C. argenteus	JSD	19075-7	5	3	1.66667	2			0	1	0	1	1	3	1	1	1	0	1	2	0	1	1	1
Buxifolii	C. argenteus	JSD	19075-8	3	2.5	1.2	1	3	4	0	1	0	1	1	3	1	1	1	0	1	2	0	1	1	1
Buxifolii	C. argenteus	JSD	19075-8	4.5	2.5	1.8	1	1.5	4.5	0	1	0	1	1	3	1	1	1	0	1	2	0	1	1	1
Buxifolii	C. argenteus	JSD	19075-8	5.5	3	1.83333	1	6	4.5	0	1	0	1	1	3	1	1	1	0	1	2	0	1	1	1
Buxifolii	C. argenteus	JSD	19075-8	6	3	2	1.5			0	1	0	1	1	3	1	1	1	0	1	2	0	1	1	1
Buxifolii	C. argenteus	JSD	19075-8	5	3	1.66667	1			0	1	0	1	1	3	1	1	1	0	1	2	0	1	1	1
Buxifolii	C. argenteus	JSD	19075-8	5	3.5	1.42857	1			0	1	0	1	1	3	1	1	1	0	1	2	0	1	1	1
Buxifolii	C. argenteus	JSD	19075-8	6	3	2	1.5			0	1	0	1	1	3	1	1	1	0	1	2	0	1	1	1
Buxifolii	C. argenteus	JSD	19075-8	5	2.5	2	1			0	1	0	1	1	3	1	1	1	0	1	2	0	1	1	1
Buxifolii	C. argenteus	JSD	19075-8	6	3	2	1			0	1	0	1	1	3	1	1	1	0	1	2	0	1	1	1
Buxifolii	C. argenteus	JSD	19075-8	9	3.5	2.57143	1			0	1	0	1	1	3	1	1	1	0	1	2	0	1	1	1
Buxifolii	C. argenteus	JSD	19075-9	6.5	3	2.16667	1	1.5	3.5	0	1	0	1	1	3	1	1	1	0	1	2	0	1	1	1
Buxifolii	C. argenteus	JSD	19075-9	5.5	2.5	2.2	1			0	1	0	1	1	3	1	1	1	0	1	2	0	1	1	1
Buxifolii	C. argenteus	JSD	19075-9	8	3.5	2.28571	1			0	1	0	1	1	3	1	1	1	0	1	2	0	1	1	1
Buxifolii	C. argenteus	JSD	19075-9	4.5	2	2.25	1			0	1	0	1	1	3	1	1	1	0	1	2	0	1	1	1
Buxifolii	C. argenteus	JSD	19075-9	5	3.5	1.42857	1			0	1	0	1	1	3	1	1	1	0	1	2	0	1	1	1
Buxifolii	C. argenteus	JSD	19075-9	4	3	1.33333	1			0	1	0	1	1	3	1	1	1	0	1	2	0	1	1	1
Buxifolii	C. argenteus	JSD	19075-9	5	3.5	1.42857	1			0	1	0	1	1	3	1	1	1	0	1	2	0	1	1	1
Buxifolii	C. argenteus	JSD	19075-9	9	4	2.25	1			0	1	0	1	1	3	1	1	1	0	1	2	0	1	1	1
Buxifolii	C. argenteus	JSD	19075-9	6	4	1.5	1			0	1	0	1	1	3	1	1	1	0	1	2	0	1	1	1
Buxifolii	C. argenteus	JSD	19075-9	6.5	3.5	1.85714	1			0	1	0	1	1	3	1	1	1	0	1	2	0	1	1	1
Pannosi	C. serotinus	JSD	19078-1	30	14.5	2.06897	5.5	18	3.5	0	2	1	0	2	1	1	0	1	1	1	10	1	5	0	0
Pannosi	C. serotinus	JSD	19078-1	31	15	2.06667	5	20	4	0	2	1	0	2	1	1	0	1	1	1	10	1	5	0	0
Pannosi	C. serotinus	JSD	19078-1	32	15	2.13333	5.5	20	5	0	2	1	0	2	1	1	0	1	1	1	10	1	5	0	0
Pannosi	C. serotinus	JSD	19078-1	31.5	13	2.42308	5	22	4	0	2	1	0	2	1	1	0	1	1	1	10	1	5	0	0
Pannosi	C. serotinus	JSD	19078-1	33	17	1.94118	9	21	5	0	2	1	0	2	1	1	0	1	1	1	10	1	5	0	0
Pannosi	C. serotinus	JSD	19078-1	33	15	2.2	5	26	6.5	0	2	1	0	2	1	1	0	1	1	1	10	1	5	0	0
Pannosi	C. serotinus	JSD	19078-1	24	11.5	2.08696	5	12.5	6	0	2	1	0	2	1	1	0	1	1	1	10	1	5	0	0
Pannosi	C. serotinus	JSD	19078-1	18	8.5	2.11765	1.5	21.5	3.5	0	2	1	0	2	1	1	0	1	1	1	10	1	5	0	0
Pannosi	C. serotinus	JSD	19078-1	28	14.5	1.93103	5.5		6	0	2	1	0	2	1	1	0	1	1	1	10	1	5	0	0
Pannosi	C. serotinus	JSD	19078-1	27	13	2.07692	5		6	0	2	1	0	2	1	1	0	1	1	1	10	1	5	0	0
Pannosi	C. serotinus	JSD	19078-2	45	19.5	2.30769	10	20	4	0	2	1	0	2	1	1	0	1	1	1	10	1	5	0	0
Pannosi	C. serotinus	JSD	19078-2					19	4	0	2	1	0	2	1	1	0	1	1	1	10	1	5	0	0
Pannosi	C. serotinus	JSD	19078-2					17	5.5	0	2	1	0	2	1	1	0	1	1	1	10	1	5	0	0
Pannosi	C. serotinus	JSD	19078-2					11	6	0	2	1	0	2	1	1	0	1	1	1	10	1	5	0	0
Pannosi	C. serotinus	JSD	19078-2					22	5	0	2	1	0	2	1	1	0	1	1	1	10	1	5	0	0
Pannosi	C. serotinus	JSD	19078-2					26	4	0	2	1	0	2	1	1	0	1	1	1	10	1	5	0	0
Pannosi	C. serotinus	JSD	19078-2						6.5	0	2	1	0	2	1	1	0	1	1	1	10	1	5	0	0
Pannosi	C. serotinus	JSD	19078-2						5	0	2	1	0	2	1	1	0	1	1	1	10	1	5	0	0
Pannosi	C. serotinus	JSD	19078-2						5	0	2	1	0	2	1	1	0	1	1	1	10	1	5	0	0
Pannosi	C. serotinus	JSD	19078-2						5.5	0	2	1	0	2	1	1	0	1	1	1	10	1	5	0	0
Pannosi	C. serotinus	JSD	19089-1	42	20	2.1	6.5	30.5	4.5	0	2	1	0	2	1	1	0	1	1	1	10	1	5	0	0
Pannosi	C. serotinus	JSD	19089-1	48.5	20	2.425	6.5	21	4.5	0	2	1	0	2	1	1	0	1	1	1	10	1	5	0	0
Pannosi	C. serotinus	JSD	19089-1	31	13	2.38462	6.5	47	4.5	0	2	1	0	2	1	1	0	1	1	1	10	1	5	0	0
Pannosi	C. serotinus	JSD	19089-1	16	9	1.77778	2.5	7	4	0	2	1	0	2	1	1	0	1	1	1	10	1	5	0	0
Pannosi	C. serotinus	JSD	19089-1	29	11.5	2.52174	6	18	5	0	2	1	0	2	1	1	0	1	1	1	10	1	5	0	0
Pannosi	C. serotinus	JSD	19089-1	28	12.5	2.24	6	40	4	0	2	1	0	2	1	1	0	1	1	1	10	1	5	0	0
Pannosi	C. serotinus	JSD	19089-1	18	8	2.25	4	16.5	3.5	0	2	1	0	2	1	1	0	1	1	1	10	1	5	0	0
Pannosi	C. serotinus	JSD	19089-1	25	12	2.08333	3.5		4	0	2	1	0	2	1	1	0	1	1	1	10	1	5	0	0
Pannosi	C. serotinus	JSD	19089-1	23	11.5	2	4		4.5	0	2	1	0	2	1	1	0	1	1	1	10	1	5	0	0
Pannosi	C. serotinus	JSD	19089-1	25.5	10.5	2.42857	5.5		5	0	2	1	0	2	1	1	0	1	1	1	10	1	5	0	0
Pannosi	C. serotinus	JSD	19089-2	42.5	18.5	2.2973	9	18.5	3.5	0	2	1	0	2	1	1	0	1	1	1	10	1	5	0	0
Pannosi	C. serotinus	JSD	19089-2	43	17.5	2.45714	7	18.5	4	0	2	1	0	2	1	1	0	1	1	1	10	1	5	0	0
Pannosi	C. serotinus	JSD	19089-2	40	18	2.22222	6	26	5	0	2	1	0	2	1	1	0	1	1	1	10	1	5	0	0
Pannosi	C. serotinus	JSD	19089-2	31	15	2.06667	8	28	4	0	2	1	0	2	1	1	0	1	1	1	10	1	5	0	0
Pannosi	C. serotinus	JSD	19089-2	33	13	2.53846	5.5	18	3	0	2	1	0	2	1	1	0	1	1	1	10	1	5	0	0
Pannosi	C. serotinus	JSD	19089-2	42	17	2.47059	7		3.5	0	2	1	0	2	1	1	0	1	1	1	10	1	5	0	0
Pannosi	C. serotinus	JSD	19089-2	36.5	16.5	2.21212	8		4.5	0	2	1	0	2	1	1	0	1	1	1	10	1	5	0	0
Pannosi	C. serotinus	JSD	19089-2	40	18.5	2.16216	7		4	0	2	1	0	2	1	1	0	1	1	1	10	1	5	0	0
Pannosi	C. serotinus	JSD	19089-2	22	10.5	2.09524	7		4	0	2	1	0	2	1	1	0	1	1	1	10	1	5	0	0
Pannosi	C. serotinus	JSD	19089-2	25	10.5	2.38095	7.5		4.5	0	2	1	0	2	1	1	0	1	1	1	10	1	5	0	0
Buxifolii	C. insolitus	JSD	19084-1	8	4	2	1.5	4.5	5.5	0	1	0	1	1	2	2	1	1	0	0	2	1	4	1	2
Buxifolii	C. insolitus	JSD	19084-1	9	5	1.8	1.5	4.5	5	0	1	0	1	1	2	2	1	1	0	0	2	1	4	1	2
Buxifolii	C. insolitus	JSD	19084-1	9.5	5	1.9	3	2	5	0	1	0	1	1	2	2	1	1	0	0	2	1	4	1	2
Buxifolii	C. insolitus	JSD	19084-1	9	4.5	2	1.5	4	6	0	1	0	1	1	2	2	1	1	0	0	2	1	4	1	2
Buxifolii	C. insolitus	JSD	19084-1	9.5	4.5	2.11111	1.5	2.5	4.5	0	1	0	1	1	2	2	1	1	0	0	2	1	4	1	2
Buxifolii	C. insolitus	JSD	19084-1	9	4.5	2	2	5.5	4.5	0	1	0	1	1	2	2	1	1	0	0	2	1	4	1	2
Buxifolii	C. insolitus	JSD	19084-1	10	5.5	1.81818	3	4	4	0	1	0	1	1	2	2	1	1	0	0	2	1	4	1	2
Buxifolii	C. insolitus	JSD	19084-1	10.5	5.5	1.90909	1.5		3.5	0	1	0	1	1	2	2	1	1	0	0	2	1	4	1	2
Buxifolii	C. insolitus	JSD	19084-1	9.5	5	1.9	2		7	0	1	0	1	1	2	2	1	1	0	0	2	1	4	1	2
Buxifolii	C. insolitus	JSD	19084-1						6.5	0	1	0	1	1	2	2	1	1	0	0	2	1	4	1	2
Buxifolii	C. insolitus	JSD	19084-2	10	5.5	1.81818	1.5	2	4.5	0	1	0	1	1	2	2	1	1	0	0	2	1	4	1	2
Buxifolii	C. insolitus	JSD	19084-2	12	6	2	2.5	5	4	0	1	0	1	1	2	2	1	1	0	0	2	1	4	1	2
Buxifolii	C. insolitus	JSD	19084-2	12	5.5	2.18182	3	2.5	5.5	0	1	0	1	1	2	2	1	1	0	0	2	1	4	1	2
Buxifolii	C. insolitus	JSD	19084-2	14.5	7	2.07143	2	2	5	0	1	0	1	1	2	2	1	1	0	0	2	1	4	1	2
Buxifolii	C. insolitus	JSD	19084-2	12.5	7.5	1.66667	2.5	4.5	6.5	0	1	0	1	1	2	2	1	1	0	0	2	1	4	1	2
Buxifolii	C. insolitus	JSD	19084-2	8	5	1.6	3	4.5	6.5	0	1	0	1	1	2	2	1	1	0	0	2	1	4	1	2
Buxifolii	C. insolitus	JSD	19084-2	10.5	5.5	1.90909	1.5	5	5	0	1	0	1	1	2	2	1	1	0	0	2	1	4	1	2
Buxifolii	C. insolitus	JSD	19084-2	10	6	1.66667	2.5	3.5	6	0	1	0	1	1	2	2	1	1	0	0	2	1	4	1	2
Buxifolii	C. insolitus	JSD	19084-2	10.5	5	2.1	1.5		3	0	1	0	1	1	2	2	1	1	0	0	2	1	4	1	2
Buxifolii	C. insolitus	JSD	19084-2	12	6	2	2		6.5	0	1	0	1	1	2	2	1	1	0	0	2	1	4	1	2
Buxifolii	C. insolitus	JSD	19084-3	9.5	4.5	2.11111	2.5	5.5	6	0	1	0	1	1	2	2	1	1	0	0	2	1	4	1	2
Buxifolii	C. insolitus	JSD	19084-3	10	5.5	1.81818	2.5	2.5	6.5	0	1	0	1	1	2	2	1	1	0	0	2	1	4	1	2
Buxifolii	C. insolitus	JSD	19084-3	9.5	5.5	1.72727	3	4	7	0	1	0	1	1	2	2	1	1	0	0	2	1	4	1	2
Buxifolii	C. insolitus	JSD	19084-3	10.5	5.5	1.90909	3.5	5	6	0	1	0	1	1	2	2	1	1	0	0	2	1	4	1	2
Buxifolii	C. insolitus	JSD	19084-3	10	5	2	2		5.5	0	1	0	1	1	2	2	1	1	0	0	2	1	4	1	2
Buxifolii	C. insolitus	JSD	19084-3	13	7	1.85714	3		6	0	1	0	1	1	2	2	1	1	0	0	2	1	4	1	2
Buxifolii	C. insolitus	JSD	19084-3	14	7	2	3.5		5.5	0	1	0	1	1	2	2	1	1	0	0	2	1	4	1	2
Buxifolii	C. insolitus	JSD	19084-3	12.5	7	1.78571	2		4.5	0	1	0	1	1	2	2	1	1	0	0	2	1	4	1	2
Buxifolii	C. insolitus	JSD	19084-3	11.5	5	2.3	3		6.5	0	1	0	1	1	2	2	1	1	0	0	2	1	4	1	2
Buxifolii	C. insolitus	JSD	19084-3	16.5	8.5	1.94118	2.5		6	0	1	0	1	1	2	2	1	1	0	0	2	1	4	1	2
Buxifolii	C. insolitus	JSD	19084-4	10	5	2	2	5	6	0	1	0	1	1	2	2	1	1	0	0	2	1	4	1	2
Buxifolii	C. insolitus	JSD	19084-4	9.5	4.5	2.11111	2.5	4.5	4	0	1	0	1	1	2	2	1	1	0	0	2	1	4	1	2
Buxifolii	C. insolitus	JSD	19084-4	13	6	2.16667	3	3	6	0	1	0	1	1	2	2	1	1	0	0	2	1	4	1	2
Buxifolii	C. insolitus	JSD	19084-4					3	5.5	0	1	0	1	1	2	2	1	1	0	0	2	1	4	1	2
Buxifolii	C. insolitus	JSD	19084-4					2	4	0	1	0	1	1	2	2	1	1	0	0	2	1	4	1	2
Buxifolii	C. insolitus	JSD	19084-4					3	3.5	0	1	0	1	1	2	2	1	1	0	0	2	1	4	1	2
Buxifolii	C. insolitus	JSD	19084-4						3.5	0	1	0	1	1	2	2	1	1	0	0	2	1	4	1	2
Buxifolii	C. insolitus	JSD	19084-4						4	0	1	0	1	1	2	2	1	1	0	0	2	1	4	1	2
Buxifolii	C. insolitus	JSD	19084-5	10	5	2	2.5	1.5	5	0	1	0	1	1	2	2	1	1	0	0	2	1	4	1	2
Buxifolii	C. insolitus	JSD	19084-5					2.5	5	0	1	0	1	1	2	2	1	1	0	0	2	1	4	1	2
Buxifolii	C. insolitus	JSD	19084-5					2	6.5	0	1	0	1	1	2	2	1	1	0	0	2	1	4	1	2
Buxifolii	C. insolitus	JSD	19084-5					3.5	4.5	0	1	0	1	1	2	2	1	1	0	0	2	1	4	1	2
Buxifolii	C. insolitus	JSD	19084-5					5	4.5	0	1	0	1	1	2	2	1	1	0	0	2	1	4	1	2
Buxifolii	C. insolitus	JSD	19084-5					1	5	0	1	0	1	1	2	2	1	1	0	0	2	1	4	1	2
Buxifolii	C. insolitus	JSD	19084-5					1.5	5	0	1	0	1	1	2	2	1	1	0	0	2	1	4	1	2
Buxifolii	C. insolitus	JSD	19084-5					1.5	6.5	0	1	0	1	1	2	2	1	1	0	0	2	1	4	1	2
Buxifolii	C. insolitus	JSD	19084-5					2	5	0	1	0	1	1	2	2	1	1	0	0	2	1	4	1	2
Buxifolii	C. insolitus	JSD	19084-5					2	5.5	0	1	0	1	1	2	2	1	1	0	0	2	1	4	1	2
Buxifolii	C. insolitus	JSD	19084-6	11	6.5	1.69231	2.5	5	5.5	0	1	0	1	1	2	2	1	1	0	0	2	1	4	1	2
Buxifolii	C. insolitus	JSD	19084-6	9	5	1.8	2	4.5	5.5	0	1	0	1	1	2	2	1	1	0	0	2	1	4	1	2
Buxifolii	C. insolitus	JSD	19084-6	9.5	4.5	2.11111	2	3	6	0	1	0	1	1	2	2	1	1	0	0	2	1	4	1	2
Buxifolii	C. insolitus	JSD	19084-6	8.5	4	2.125	2	5	6	0	1	0	1	1	2	2	1	1	0	0	2	1	4	1	2
Buxifolii	C. insolitus	JSD	19084-6	13	7	1.85714	2	3.5	6.5	0	1	0	1	1	2	2	1	1	0	0	2	1	4	1	2
Buxifolii	C. insolitus	JSD	19084-6	11.5	5.5	2.09091	2	2	6.5	0	1	0	1	1	2	2	1	1	0	0	2	1	4	1	2
Buxifolii	C. insolitus	JSD	19084-6	9.5	4.5	2.11111	2	4	5	0	1	0	1	1	2	2	1	1	0	0	2	1	4	1	2
Buxifolii	C. insolitus	JSD	19084-6	8.5	5	1.7	1	3.5	5.5	0	1	0	1	1	2	2	1	1	0	0	2	1	4	1	2
Buxifolii	C. insolitus	JSD	19084-6					3	6	0	1	0	1	1	2	2	1	1	0	0	2	1	4	1	2
Buxifolii	C. insolitus	JSD	19084-6					1.5	5	0	1	0	1	1	2	2	1	1	0	0	2	1	4	1	2
Buxifolii	C. insolitus	JSD	19084-7	10	5	2	2	3.5	5	0	1	0	1	1	2	2	1	1	0	0	2	1	4	1	2
Buxifolii	C. insolitus	JSD	19084-7	10.5	5.5	1.90909	2	5	5	0	1	0	1	1	2	2	1	1	0	0	2	1	4	1	2
Buxifolii	C. insolitus	JSD	19084-7	12	6.5	1.84615	2.5	7	5.5	0	1	0	1	1	2	2	1	1	0	0	2	1	4	1	2
Buxifolii	C. insolitus	JSD	19084-7	11	6	1.83333	2.5		6	0	1	0	1	1	2	2	1	1	0	0	2	1	4	1	2
Buxifolii	C. insolitus	JSD	19084-7	14.5	6.5	2.23077	2		6.5	0	1	0	1	1	2	2	1	1	0	0	2	1	4	1	2
Buxifolii	C. insolitus	JSD	19084-7	12	6	2	2		6.5	0	1	0	1	1	2	2	1	1	0	0	2	1	4	1	2
Buxifolii	C. insolitus	JSD	19084-7						7	0	1	0	1	1	2	2	1	1	0	0	2	1	4	1	2
Buxifolii	C. insolitus	JSD	19084-7						6	0	1	0	1	1	2	2	1	1	0	0	2	1	4	1	2
Buxifolii	C. insolitus	JSD	19084-7						5.5	0	1	0	1	1	2	2	1	1	0	0	2	1	4	1	2
Buxifolii	C. insolitus	JSD	19084-7						3.5	0	1	0	1	1	2	2	1	1	0	0	2	1	4	1	2
Buxifolii	C. insolitus	JSD	19084-8	9.5	4	2.375	1.5	1.5	4	0	1	0	1	1	2	2	1	1	0	0	2	1	4	1	2
Buxifolii	C. insolitus	JSD	19084-8					14	4.5	0	1	0	1	1	2	2	1	1	0	0	2	1	4	1	2
Buxifolii	C. insolitus	JSD	19084-8					5	4.5	0	1	0	1	1	2	2	1	1	0	0	2	1	4	1	2
Buxifolii	C. insolitus	JSD	19084-8					3	5	0	1	0	1	1	2	2	1	1	0	0	2	1	4	1	2
Buxifolii	C. insolitus	JSD	19084-8					3.5	3	0	1	0	1	1	2	2	1	1	0	0	2	1	4	1	2
Buxifolii	C. insolitus	JSD	19084-8					4	4	0	1	0	1	1	2	2	1	1	0	0	2	1	4	1	2
Buxifolii	C. insolitus	JSD	19084-8					3.5	4.5	0	1	0	1	1	2	2	1	1	0	0	2	1	4	1	2
Buxifolii	C. insolitus	JSD	19084-8					2	5	0	1	0	1	1	2	2	1	1	0	0	2	1	4	1	2
Buxifolii	C. insolitus	JSD	19084-8					2	4.5	0	1	0	1	1	2	2	1	1	0	0	2	1	4	1	2
Buxifolii	C. insolitus	JSD	19084-8					6.5	4	0	1	0	1	1	2	2	1	1	0	0	2	1	4	1	2
Buxifolii	C. insolitus	JSD	19084-9	8	3.5	2.28571	2	7	4	0	1	0	1	1	2	2	1	1	0	0	2	1	4	1	2
Buxifolii	C. insolitus	JSD	19084-9					5	4	0	1	0	1	1	2	2	1	1	0	0	2	1	4	1	2
Buxifolii	C. insolitus	JSD	19084-9					9	5	0	1	0	1	1	2	2	1	1	0	0	2	1	4	1	2
Buxifolii	C. insolitus	JSD	19084-9					8	5	0	1	0	1	1	2	2	1	1	0	0	2	1	4	1	2
Buxifolii	C. insolitus	JSD	19084-9					7	4.5	0	1	0	1	1	2	2	1	1	0	0	2	1	4	1	2
Buxifolii	C. insolitus	JSD	19084-9					10	4.5	0	1	0	1	1	2	2	1	1	0	0	2	1	4	1	2
Buxifolii	C. insolitus	JSD	19084-9					9.5	3.5	0	1	0	1	1	2	2	1	1	0	0	2	1	4	1	2
Buxifolii	C. insolitus	JSD	19084-9					9	5.5	0	1	0	1	1	2	2	1	1	0	0	2	1	4	1	2
Buxifolii	C. insolitus	JSD	19084-9					9	4.5	0	1	0	1	1	2	2	1	1	0	0	2	1	4	1	2
Buxifolii	C. insolitus	JSD	19084-9						3.5	0	1	0	1	1	2	2	1	1	0	0	2	1	4	1	2
Buxifolii	C. insolitus	JSD	19084-10	13.5	6	2.25	3.5	6	4	0	1	0	1	1	2	2	1	1	0	0	2	1	4	1	2
Buxifolii	C. insolitus	JSD	19084-10	11.5	6.5	1.76923	2.5		6.5	0	1	0	1	1	2	2	1	1	0	0	2	1	4	1	2
Buxifolii	C. insolitus	JSD	19084-10						7	0	1	0	1	1	2	2	1	1	0	0	2	1	4	1	2
Buxifolii	C. insolitus	JSD	19084-10						3.5	0	1	0	1	1	2	2	1	1	0	0	2	1	4	1	2
Pannosi	C. pannosus	JSD	19090-10	18	8.5	2.11765	2	3.5	3.5	0	2	1	0	0	2	1	1	1	1	0	0	1	5	1	1
Pannosi	C. pannosus	JSD	19090-10	17	8	2.125	3.5	6.5	4	0	2	1	0	0	2	1	1	1	1	0	0	1	5	1	1
Pannosi	C. pannosus	JSD	19090-10	14.5	6.5	2.23077	3	8	3.5	0	2	1	0	0	2	1	1	1	1	0	0	1	5	1	1
Pannosi	C. pannosus	JSD	19090-10	18	7.5	2.4	2	4	3.5	0	2	1	0	0	2	1	1	1	1	0	0	1	5	1	1
Pannosi	C. pannosus	JSD	19090-10	17	9	1.88889	4.5	15	3	0	2	1	0	0	2	1	1	1	1	0	0	1	5	1	1
Pannosi	C. pannosus	JSD	19090-10	10	5	2	5.5	2.5	3	0	2	1	0	0	2	1	1	1	1	0	0	1	5	1	1
Pannosi	C. pannosus	JSD	19090-10	18	9	2	2.5	7	3.5	0	2	1	0	0	2	1	1	1	1	0	0	1	5	1	1
Pannosi	C. pannosus	JSD	19090-10	13	7	1.85714	2.5	3.5	3.5	0	2	1	0	0	2	1	1	1	1	0	0	1	5	1	1
Pannosi	C. pannosus	JSD	19090-10	18.5	8	2.3125	2		3.5	0	2	1	0	0	2	1	1	1	1	0	0	1	5	1	1
Pannosi	C. pannosus	JSD	19090-10	13.5	7	1.92857	2		3.5	0	2	1	0	0	2	1	1	1	1	0	0	1	5	1	1
Pannosi	C. pannosus	JSD	19090-1	21.5	10	2.15	4.5	15	4	0	2	1	0	0	2	1	1	1	1	0	0	1	5	1	1
Pannosi	C. pannosus	JSD	19090-1	23.5	10.5	2.2381	3	3	4	0	2	1	0	0	2	1	1	1	1	0	0	1	5	1	1
Pannosi	C. pannosus	JSD	19090-1	23.5	10	2.35	3.5	8	4.5	0	2	1	0	0	2	1	1	1	1	0	0	1	5	1	1
Pannosi	C. pannosus	JSD	19090-1	28	12.5	2.24	4.5		4.5	0	2	1	0	0	2	1	1	1	1	0	0	1	5	1	1
Pannosi	C. pannosus	JSD	19090-1	15	7.5	2	3		3.5	0	2	1	0	0	2	1	1	1	1	0	0	1	5	1	1
Pannosi	C. pannosus	JSD	19090-1	25	13	1.92308	4		4	0	2	1	0	0	2	1	1	1	1	0	0	1	5	1	1
Pannosi	C. pannosus	JSD	19090-1	24	12.5	1.92	2.5		4	0	2	1	0	0	2	1	1	1	1	0	0	1	5	1	1
Pannosi	C. pannosus	JSD	19090-1	18.5	10	1.85	3		4	0	2	1	0	0	2	1	1	1	1	0	0	1	5	1	1
Pannosi	C. pannosus	JSD	19090-1	16.5	9.5	1.73684	1.5		3.5	0	2	1	0	0	2	1	1	1	1	0	0	1	5	1	1
Pannosi	C. pannosus	JSD	19090-1	20	9	2.22222	2		3.5	0	2	1	0	0	2	1	1	1	1	0	0	1	5	1	1
Pannosi	C. pannosus	JSD	19090-2	22.5	8	2.8125	4.5	8	3	0	2	1	0	0	2	1	1	1	1	0	0	1	5	1	1
Pannosi	C. pannosus	JSD	19090-2	23	9.5	2.42105	4.5	6	3	0	2	1	0	0	2	1	1	1	1	0	0	1	5	1	1
Pannosi	C. pannosus	JSD	19090-2	21.5	9	2.38889	3		4	0	2	1	0	0	2	1	1	1	1	0	0	1	5	1	1
Pannosi	C. pannosus	JSD	19090-2	18.5	8.5	2.17647	3.5		4.5	0	2	1	0	0	2	1	1	1	1	0	0	1	5	1	1
Pannosi	C. pannosus	JSD	19090-2	26.5	10	2.65	3.5			0	2	1	0	0	2	1	1	1	1	0	0	1	5	1	1
Pannosi	C. pannosus	JSD	19090-2	26	11.5	2.26087	4			0	2	1	0	0	2	1	1	1	1	0	0	1	5	1	1
Pannosi	C. pannosus	JSD	19090-2	21	10	2.1	2.5			0	2	1	0	0	2	1	1	1	1	0	0	1	5	1	1
Pannosi	C. pannosus	JSD	19090-2	21.5	9.5	2.26316	3			0	2	1	0	0	2	1	1	1	1	0	0	1	5	1	1
Pannosi	C. pannosus	JSD	19090-2	16	7.5	2.13333	3			0	2	1	0	0	2	1	1	1	1	0	0	1	5	1	1
Pannosi	C. pannosus	JSD	19090-2	18.5	10.5	1.7619	2.5			0	2	1	0	0	2	1	1	1	1	0	0	1	5	1	1
Pannosi	C. pannosus	JSD	19090-3	18	8	2.25	3.5	4	3	0	2	1	0	0	2	1	1	1	1	0	0	1	5	1	1
Pannosi	C. pannosus	JSD	19090-3	16.5	7.5	2.2	2.5	6	3	0	2	1	0	0	2	1	1	1	1	0	0	1	5	1	1
Pannosi	C. pannosus	JSD	19090-3	21	9.5	2.21053	4	7.5	3.5	0	2	1	0	0	2	1	1	1	1	0	0	1	5	1	1
Pannosi	C. pannosus	JSD	19090-3	23	9.5	2.42105	3.5	5	3.5	0	2	1	0	0	2	1	1	1	1	0	0	1	5	1	1
Pannosi	C. pannosus	JSD	19090-3	21.5	9.5	2.26316	4.5	8	4	0	2	1	0	0	2	1	1	1	1	0	0	1	5	1	1
Pannosi	C. pannosus	JSD	19090-3	17	8	2.125	3	7	4	0	2	1	0	0	2	1	1	1	1	0	0	1	5	1	1
Pannosi	C. pannosus	JSD	19090-3	17	8.5	2	2.5	8.5	4.5	0	2	1	0	0	2	1	1	1	1	0	0	1	5	1	1
Pannosi	C. pannosus	JSD	19090-3	21.5	9.5	2.26316	3	9.5	4.5	0	2	1	0	0	2	1	1	1	1	0	0	1	5	1	1
Pannosi	C. pannosus	JSD	19090-3	21	8.5	2.47059	2.5	6.5	3.5	0	2	1	0	0	2	1	1	1	1	0	0	1	5	1	1
Pannosi	C. pannosus	JSD	19090-3	19.5	9	2.16667	4.5	25	4	0	2	1	0	0	2	1	1	1	1	0	0	1	5	1	1
Pannosi	C. pannosus	JSD	19090-5	12	7.5	1.6	2.5	13	3	0	2	1	0	0	2	1	1	1	1	0	0	1	5	1	1
Pannosi	C. pannosus	JSD	19090-5	13.5	7.5	1.8	2	9.5	3	0	2	1	0	0	2	1	1	1	1	0	0	1	5	1	1
Pannosi	C. pannosus	JSD	19090-5	17	7.5	2.26667	2	6	3	0	2	1	0	0	2	1	1	1	1	0	0	1	5	1	1
Pannosi	C. pannosus	JSD	19090-5	14.5	7	2.07143	2.5	12.5	3.5	0	2	1	0	0	2	1	1	1	1	0	0	1	5	1	1
Pannosi	C. pannosus	JSD	19090-5	11.5	7	1.64286	2	12.5		0	2	1	0	0	2	1	1	1	1	0	0	1	5	1	1
Pannosi	C. pannosus	JSD	19090-5	13.5	7.5	1.8	2.5	11.5		0	2	1	0	0	2	1	1	1	1	0	0	1	5	1	1
Pannosi	C. pannosus	JSD	19090-5	14.5	7	2.07143	2			0	2	1	0	0	2	1	1	1	1	0	0	1	5	1	1
Pannosi	C. pannosus	JSD	19090-5	15	9	1.66667	2			0	2	1	0	0	2	1	1	1	1	0	0	1	5	1	1
Pannosi	C. pannosus	JSD	19090-5	17	7.5	2.26667	2			0	2	1	0	0	2	1	1	1	1	0	0	1	5	1	1
Pannosi	C. pannosus	JSD	19090-5	13.5	8	1.6875	2.5			0	2	1	0	0	2	1	1	1	1	0	0	1	5	1	1
Pannosi	C. pannosus	JSD	19090-7	21	10	2.1	3	10.5	4	0	2	1	0	0	2	1	1	1	1	0	0	1	5	1	1
Pannosi	C. pannosus	JSD	19090-7	18	8.5	2.11765	2.5	5.5	4	0	2	1	0	0	2	1	1	1	1	0	0	1	5	1	1
Pannosi	C. pannosus	JSD	19090-7	18	10	1.8	3.5	11	4	0	2	1	0	0	2	1	1	1	1	0	0	1	5	1	1
Pannosi	C. pannosus	JSD	19090-7	18	9	2	1.5	8	4.5	0	2	1	0	0	2	1	1	1	1	0	0	1	5	1	1
Pannosi	C. pannosus	JSD	19090-7	16.5	7	2.35714	2	5	4.5	0	2	1	0	0	2	1	1	1	1	0	0	1	5	1	1
Pannosi	C. pannosus	JSD	19090-7	13	8	1.625	3	15	4.5	0	2	1	0	0	2	1	1	1	1	0	0	1	5	1	1
Pannosi	C. pannosus	JSD	19090-7	12	6	2	2.5	21	3.5	0	2	1	0	0	2	1	1	1	1	0	0	1	5	1	1
Pannosi	C. pannosus	JSD	19090-7	16.5	7.5	2.2	2.5	17	5	0	2	1	0	0	2	1	1	1	1	0	0	1	5	1	1
Pannosi	C. pannosus	JSD	19090-7	12	6	2	3	16.5	3.5	0	2	1	0	0	2	1	1	1	1	0	0	1	5	1	1
Pannosi	C. pannosus	JSD	19090-7	10	5	2	2.5	5	4	0	2	1	0	0	2	1	1	1	1	0	0	1	5	1	1
Pannosi	C. pannosus	JSD	19090-8	21	8.5	2.47059	2.5	9	4	0	2	1	0	0	2	1	1	1	1	0	0	1	5	1	1
Pannosi	C. pannosus	JSD	19090-8	18	8	2.25	2	5	3.5	0	2	1	0	0	2	1	1	1	1	0	0	1	5	1	1
Pannosi	C. pannosus	JSD	19090-8	16	8.5	1.88235	2	5	3.5	0	2	1	0	0	2	1	1	1	1	0	0	1	5	1	1
Pannosi	C. pannosus	JSD	19090-8	16.5	8	2.0625	2.5	5.5	3.5	0	2	1	0	0	2	1	1	1	1	0	0	1	5	1	1
Pannosi	C. pannosus	JSD	19090-8	16.5	7.5	2.2	2.5	6.5	4	0	2	1	0	0	2	1	1	1	1	0	0	1	5	1	1
Pannosi	C. pannosus	JSD	19090-8	16.5	7.5	2.2	2	8	4	0	2	1	0	0	2	1	1	1	1	0	0	1	5	1	1
Pannosi	C. pannosus	JSD	19090-8	19.5	7	2.78571	2.5	7	4	0	2	1	0	0	2	1	1	1	1	0	0	1	5	1	1
Pannosi	C. pannosus	JSD	19090-8	21	9	2.33333	2.5	5.5	3.5	0	2	1	0	0	2	1	1	1	1	0	0	1	5	1	1
Pannosi	C. pannosus	JSD	19090-8	16	7.5	2.13333	2.5	8	4	0	2	1	0	0	2	1	1	1	1	0	0	1	5	1	1
Pannosi	C. pannosus	JSD	19090-8	18	8.5	2.11765	2.5	7.5	4	0	2	1	0	0	2	1	1	1	1	0	0	1	5	1	1
Pannosi	C. pannosus	JSD	19090-9	18	10	1.8	2.5	21.5	3.5	0	2	1	0	0	2	1	1	1	1	0	0	1	5	1	1
Pannosi	C. pannosus	JSD	19090-9	21.5	9.5	2.26316	2.5	19.5	3.5	0	2	1	0	0	2	1	1	1	1	0	0	1	5	1	1
Pannosi	C. pannosus	JSD	19090-9	15	6.5	2.30769	2	5.5	3.5	0	2	1	0	0	2	1	1	1	1	0	0	1	5	1	1
Pannosi	C. pannosus	JSD	19090-9	12	6.5	1.84615	3	14	4	0	2	1	0	0	2	1	1	1	1	0	0	1	5	1	1
Pannosi	C. pannosus	JSD	19090-9	12.5	7	1.78571	4.5	9	4	0	2	1	0	0	2	1	1	1	1	0	0	1	5	1	1
Pannosi	C. pannosus	JSD	19090-9	11	6	1.83333	5		3	0	2	1	0	0	2	1	1	1	1	0	0	1	5	1	1
Pannosi	C. pannosus	JSD	19090-9	10	5	2	3.5		3	0	2	1	0	0	2	1	1	1	1	0	0	1	5	1	1
Pannosi	C. pannosus	JSD	19090-9	12.5	5.5	2.27273	2.5		3.5	0	2	1	0	0	2	1	1	1	1	0	0	1	5	1	1
Pannosi	C. pannosus	JSD	19090-9	15	7	2.14286	3		4	0	2	1	0	0	2	1	1	1	1	0	0	1	5	1	1
Pannosi	C. pannosus	JSD	19090-9	15	6.5	2.30769	3.5		4	0	2	1	0	0	2	1	1	1	1	0	0	1	5	1	1
Pannosi	C. coriaceus	HPZ	19114-1	33.5	14.5	2.31034	4	15	3	0	2	1	1	0	2	1	1	2	0	1	6	0	5	1	1
Pannosi	C. coriaceus	HPZ	19114-1	39	17.5	2.22857	7.5	17	3	0	2	1	1	0	2	1	1	2	0	1	6	0	5	1	1
Pannosi	C. coriaceus	HPZ	19114-1	39	16	2.4375	7.5	26	3	0	2	1	1	0	2	1	1	2	0	1	6	0	5	1	1
Pannosi	C. coriaceus	HPZ	19114-1	38	17	2.23529	5	27	3.5	0	2	1	1	0	2	1	1	2	0	1	6	0	5	1	1
Pannosi	C. coriaceus	HPZ	19114-1	33	15.5	2.12903	7.5		3	0	2	1	1	0	2	1	1	2	0	1	6	0	5	1	1
Pannosi	C. coriaceus	HPZ	19114-1	35	13	2.69231	5		3	0	2	1	1	0	2	1	1	2	0	1	6	0	5	1	1
Pannosi	C. coriaceus	HPZ	19114-1	41.5	16.5	2.51515	9		3.5	0	2	1	1	0	2	1	1	2	0	1	6	0	5	1	1
Pannosi	C. coriaceus	HPZ	19114-1	45	18	2.5	11.5		3	0	2	1	1	0	2	1	1	2	0	1	6	0	5	1	1
Pannosi	C. coriaceus	HPZ	19114-1	55	22	2.5	10		3.5	0	2	1	1	0	2	1	1	2	0	1	6	0	5	1	1
Pannosi	C. coriaceus	HPZ	19114-1	42.5	18.5	2.2973	8		4	0	2	1	1	0	2	1	1	2	0	1	6	0	5	1	1
Pannosi	C. coriaceus	HPZ	19114-2	23	13	1.76923	4.5			0	2	1	1	0	2	1	1	2	0	1	6	0	5	1	1
Pannosi	C. coriaceus	HPZ	19114-2	32.5	14	2.32143	5.5			0	2	1	1	0	2	1	1	2	0	1	6	0	5	1	1
Pannosi	C. coriaceus	HPZ	19114-2	35	14	2.5	6.5			0	2	1	1	0	2	1	1	2	0	1	6	0	5	1	1
Pannosi	C. coriaceus	HPZ	19114-2	28.5	13	2.19231	5.5			0	2	1	1	0	2	1	1	2	0	1	6	0	5	1	1
Pannosi	C. coriaceus	HPZ	19114-2	30	12.5	2.4	5.5			0	2	1	1	0	2	1	1	2	0	1	6	0	5	1	1
Pannosi	C. coriaceus	HPZ	19114-2	28	14	2	6			0	2	1	1	0	2	1	1	2	0	1	6	0	5	1	1
Pannosi	C. coriaceus	HPZ	19114-2	29	10.5	2.7619	5			0	2	1	1	0	2	1	1	2	0	1	6	0	5	1	1
Pannosi	C. coriaceus	HPZ	19114-2	32.5	14	2.32143	4			0	2	1	1	0	2	1	1	2	0	1	6	0	5	1	1
Pannosi	C. coriaceus	SGZ	19116-1	32.5	13	2.5	5.5	8	5.1	0	2	1	2	0	2	1	1	2	0	1	6	0	5	1	1
Pannosi	C. coriaceus	SGZ	19116-1	30	11.6	2.58621	10	25	4	0	2	1	2	0	2	1	1	2	0	1	6	0	5	1	1
Pannosi	C. coriaceus	SGZ	19116-1	39.5	17.5	2.25714	7	29	4.8	0	2	1	2	0	2	1	1	2	0	1	6	0	5	1	1
Pannosi	C. coriaceus	SGZ	19116-1	32.1	13.4	2.39552	6	25.5	4.5	0	2	1	2	0	2	1	1	2	0	1	6	0	5	1	1
Pannosi	C. coriaceus	SGZ	19116-1	30.5	17	1.79412	8.5	30	3	0	2	1	2	0	2	1	1	2	0	1	6	0	5	1	1
Pannosi	C. coriaceus	SGZ	19116-1	44.5	22	2.02273	6.5		3.5	0	2	1	2	0	2	1	1	2	0	1	6	0	5	1	1
Pannosi	C. coriaceus	SGZ	19116-1	25	11	2.27273	7		3.7	0	2	1	2	0	2	1	1	2	0	1	6	0	5	1	1
Pannosi	C. coriaceus	SGZ	19116-1	28	11.2	2.5	5		4.6	0	2	1	2	0	2	1	1	2	0	1	6	0	5	1	1
Pannosi	C. coriaceus	SGZ	19116-1	26	16	1.625	6		2.5	0	2	1	2	0	2	1	1	2	0	1	6	0	5	1	1
Pannosi	C. coriaceus	SGZ	19116-1	35	17.5	2	8		5	0	2	1	2	0	2	1	1	2	0	1	6	0	5	1	1
Pannosi	C. coriaceus	SGZ	19116-2	27	11	2.45455	5.5	15	3.2	0	2	1	2	0	2	1	1	2	0	1	6	0	5	1	1
Pannosi	C. coriaceus	SGZ	19116-2	36	13	2.76923	6.5	19	3	0	2	1	2	0	2	1	1	2	0	1	6	0	5	1	1
Pannosi	C. coriaceus	SGZ	19116-2	43	13.4	3.20896	7	9.5	2.4	0	2	1	2	0	2	1	1	2	0	1	6	0	5	1	1
Pannosi	C. coriaceus	SGZ	19116-2	39	16	2.4375	5	8	3.1	0	2	1	2	0	2	1	1	2	0	1	6	0	5	1	1
Pannosi	C. coriaceus	SGZ	19116-2	36.5	13.6	2.68382	6.2	15.5	2.8	0	2	1	2	0	2	1	1	2	0	1	6	0	5	1	1
Pannosi	C. coriaceus	SGZ	19116-2	32.5	13	2.5	6	6	2.6	0	2	1	2	0	2	1	1	2	0	1	6	0	5	1	1
Pannosi	C. coriaceus	SGZ	19116-2	31	13.9	2.23022	6.2	14	3.7	0	2	1	2	0	2	1	1	2	0	1	6	0	5	1	1
Pannosi	C. coriaceus	SGZ	19116-2	26	12.5	2.08	4.5	7	3.5	0	2	1	2	0	2	1	1	2	0	1	6	0	5	1	1
Pannosi	C. coriaceus	SGZ	19116-2	36	12.8	2.8125	5	21	2.9	0	2	1	2	0	2	1	1	2	0	1	6	0	5	1	1
Pannosi	C. coriaceus	SGZ	19116-2	33	14	2.35714	7.5		2.4	0	2	1	2	0	2	1	1	2	0	1	6	0	5	1	1
Pannosi	C. coriaceus	SGZ	19116-3	35	13.2	2.65152	8	19	3.6	0	2	1	2	0	2	1	1	2	0	1	6	0	5	1	1
Pannosi	C. coriaceus	SGZ	19116-3	28	12.1	2.31405	5.5	20	3.1	0	2	1	2	0	2	1	1	2	0	1	6	0	5	1	1
Pannosi	C. coriaceus	SGZ	19116-3	30.2	12	2.51667	7	17	2.7	0	2	1	2	0	2	1	1	2	0	1	6	0	5	1	1
Pannosi	C. coriaceus	SGZ	19116-3	30	12.5	2.4	5.2		3	0	2	1	2	0	2	1	1	2	0	1	6	0	5	1	1
Pannosi	C. coriaceus	SGZ	19116-3	43	12.8	3.35938	8.2		2.9	0	2	1	2	0	2	1	1	2	0	1	6	0	5	1	1
Pannosi	C. coriaceus	SGZ	19116-3	42	12.2	3.44262	12		2.4	0	2	1	2	0	2	1	1	2	0	1	6	0	5	1	1
Pannosi	C. coriaceus	SGZ	19116-3	23	14.5	1.58621	4		2.5	0	2	1	2	0	2	1	1	2	0	1	6	0	5	1	1
Pannosi	C. coriaceus	SGZ	19116-3	31.5	11	2.86364	7.2		2.1	0	2	1	2	0	2	1	1	2	0	1	6	0	5	1	1
Pannosi	C. coriaceus	SGZ	19116-3						2.5	0	2	1	2	0	2	1	1	2	0	1	6	0	5	1	1
Pannosi	C. coriaceus	SGZ	19116-4	30.5	13	2.34615	7	15.5	4	0	2	1	2	0	2	1	1	2	0	1	6	0	5	1	1
Pannosi	C. coriaceus	SGZ	19116-4	17.5	12	1.45833	2.1		3.7	0	2	1	2	0	2	1	1	2	0	1	6	0	5	1	1
Pannosi	C. coriaceus	SGZ	19116-4	24	12.2	1.96721	5		3.5	0	2	1	2	0	2	1	1	2	0	1	6	0	5	1	1
Pannosi	C. coriaceus	SGZ	19116-4	35	16.5	2.12121	8.5		3	0	2	1	2	0	2	1	1	2	0	1	6	0	5	1	1
Pannosi	C. coriaceus	SGZ	19116-4	37	16.2	2.28395	11		2.6	0	2	1	2	0	2	1	1	2	0	1	6	0	5	1	1
Pannosi	C. coriaceus	SGZ	19116-4	32	15.7	2.03822	5		3.3	0	2	1	2	0	2	1	1	2	0	1	6	0	5	1	1
Pannosi	C. coriaceus	SGZ	19116-4	33	15.4	2.14286	5.5			0	2	1	2	0	2	1	1	2	0	1	6	0	5	1	1
Pannosi	C. coriaceus	SGZ	19116-4	41	20	2.05	10.5			0	2	1	2	0	2	1	1	2	0	1	6	0	5	1	1
Pannosi	C. coriaceus	SGZ	19116-4	39	18.5	2.10811	8			0	2	1	2	0	2	1	1	2	0	1	6	0	5	1	1
Pannosi	C. coriaceus	SGZ	19116-4cp	36	17.2	2.09302	7	11	2.8	0	2	1	2	0	2	1	1	2	0	1	6	0	5	1	1
Pannosi	C. coriaceus	SGZ	19116-4cp	40	20	2	12.5	23	3	0	2	1	2	0	2	1	1	2	0	1	6	0	5	1	1
Pannosi	C. coriaceus	SGZ	19116-4cp	24	11.5	2.08696	6		3.3	0	2	1	2	0	2	1	1	2	0	1	6	0	5	1	1
Pannosi	C. coriaceus	SGZ	19116-4cp	33	26	1.26923	9		3.5	0	2	1	2	0	2	1	1	2	0	1	6	0	5	1	1
Pannosi	C. coriaceus	SGZ	19116-4cp	37	17.5	2.11429	5.5		2.9	0	2	1	2	0	2	1	1	2	0	1	6	0	5	1	1
Pannosi	C. coriaceus	SGZ	19116-4cp	34	16	2.125	8.5		4	0	2	1	2	0	2	1	1	2	0	1	6	0	5	1	1
Pannosi	C. coriaceus	SGZ	19116-4cp	40	18	2.22222	13		3.8	0	2	1	2	0	2	1	1	2	0	1	6	0	5	1	1
Pannosi	C. coriaceus	SGZ	19116-4cp	34.7	17.8	1.94944	6.5		3.6	0	2	1	2	0	2	1	1	2	0	1	6	0	5	1	1
Pannosi	C. coriaceus	SGZ	19116-4cp						3.5	0	2	1	2	0	2	1	1	2	0	1	6	0	5	1	1
Pannosi	C. coriaceus	SGZ	19116-4cp						3	0	2	1	2	0	2	1	1	2	0	1	6	0	5	1	1
Pannosi	C. coriaceus	SGZ	19116-5	50	16.4	3.04878	6.8	25	2.8	0	2	1	2	0	2	1	1	2	0	1	6	0	5	1	1
Pannosi	C. coriaceus	SGZ	19116-5	36	16.1	2.23602	4.8	13.5	3.5	0	2	1	2	0	2	1	1	2	0	1	6	0	5	1	1
Pannosi	C. coriaceus	SGZ	19116-5	31	13.5	2.2963	6	23	3	0	2	1	2	0	2	1	1	2	0	1	6	0	5	1	1
Pannosi	C. coriaceus	SGZ	19116-5	33.5	12	2.79167	7	50	3.7	0	2	1	2	0	2	1	1	2	0	1	6	0	5	1	1
Pannosi	C. coriaceus	SGZ	19116-5	44	19	2.31579	5.3	39	3.4	0	2	1	2	0	2	1	1	2	0	1	6	0	5	1	1
Pannosi	C. coriaceus	SGZ	19116-5	34	14.2	2.39437	8		3.1	0	2	1	2	0	2	1	1	2	0	1	6	0	5	1	1
Pannosi	C. coriaceus	SGZ	19116-5	19	8.7	2.18391	5		2.7	0	2	1	2	0	2	1	1	2	0	1	6	0	5	1	1
Pannosi	C. coriaceus	SGZ	19116-5	24	9.5	2.52632	6.1		3	0	2	1	2	0	2	1	1	2	0	1	6	0	5	1	1
Pannosi	C. coriaceus	SGZ	19116-5	33	14.5	2.27586	6.5		2.5	0	2	1	2	0	2	1	1	2	0	1	6	0	5	1	1
Pannosi	C. coriaceus	SGZ	19116-5	34.5	15	2.3	8.2		3.8	0	2	1	2	0	2	1	1	2	0	1	6	0	5	1	1
Pannosi	C. coriaceus	SGZ	19116-5cp	32.5	14	2.32143	4.5	46	3.3	0	2	1	2	0	2	1	1	2	0	1	6	0	5	1	1
Pannosi	C. coriaceus	SGZ	19116-5cp	45.1	16.4	2.75	7	21.5	2.8	0	2	1	2	0	2	1	1	2	0	1	6	0	5	1	1
Pannosi	C. coriaceus	SGZ	19116-5cp	40	17	2.35294	5.5	17	3	0	2	1	2	0	2	1	1	2	0	1	6	0	5	1	1
Pannosi	C. coriaceus	SGZ	19116-5cp	25	11	2.27273	4	17	2.5	0	2	1	2	0	2	1	1	2	0	1	6	0	5	1	1
Pannosi	C. coriaceus	SGZ	19116-5cp	33	16	2.0625	7	10	2.9	0	2	1	2	0	2	1	1	2	0	1	6	0	5	1	1
Pannosi	C. coriaceus	SGZ	19116-5cp	32.5	11.5	2.82609	7.2		3.2	0	2	1	2	0	2	1	1	2	0	1	6	0	5	1	1
Pannosi	C. coriaceus	SGZ	19116-5cp	29	8	3.625	7.5		2.8	0	2	1	2	0	2	1	1	2	0	1	6	0	5	1	1
Pannosi	C. coriaceus	SGZ	19116-5cp	31.5	10.8	2.91667	6.5		3	0	2	1	2	0	2	1	1	2	0	1	6	0	5	1	1
Pannosi	C. coriaceus	SGZ	19116-5cp	25.5	11.6	2.19828	5.6		3.1	0	2	1	2	0	2	1	1	2	0	1	6	0	5	1	1
Pannosi	C. coriaceus	SGZ	19116-5cp	28.5	14.5	1.96552	6.2		3.8	0	2	1	2	0	2	1	1	2	0	1	6	0	5	1	1
Pannosi	C. coriaceus	SGZ	19116-5cp1	35	14	2.5	6	17.5	3.5	0	2	1	2	0	2	1	1	2	0	1	6	0	5	1	1
Pannosi	C. coriaceus	SGZ	19116-5cp1	32	11	2.90909	4.8	22	3	0	2	1	2	0	2	1	1	2	0	1	6	0	5	1	1
Pannosi	C. coriaceus	SGZ	19116-5cp1	31	12	2.58333	5	22.5	3.2	0	2	1	2	0	2	1	1	2	0	1	6	0	5	1	1
Pannosi	C. coriaceus	SGZ	19116-5cp1	34	16.5	2.06061	5.2		3.4	0	2	1	2	0	2	1	1	2	0	1	6	0	5	1	1
Pannosi	C. coriaceus	SGZ	19116-5cp1	27	13	2.07692	4.5		3.5	0	2	1	2	0	2	1	1	2	0	1	6	0	5	1	1
Pannosi	C. coriaceus	SGZ	19116-5cp1	25.5	13.5	1.88889	4		2.8	0	2	1	2	0	2	1	1	2	0	1	6	0	5	1	1
Pannosi	C. coriaceus	SGZ	19116-5cp1	22	12.1	1.81818	5.4		3.3	0	2	1	2	0	2	1	1	2	0	1	6	0	5	1	1
Pannosi	C. coriaceus	SGZ	19116-5cp1	32.5	12	2.70833	5.7			0	2	1	2	0	2	1	1	2	0	1	6	0	5	1	1
Pannosi	C. coriaceus	SGZ	19116-5cp1	32	11.8	2.71186	4.2			0	2	1	2	0	2	1	1	2	0	1	6	0	5	1	1
Pannosi	C. coriaceus	SGZ	19116-7	33.5	21.6	1.55093	4			0	2	1	2	0	2	1	1	2	0	1	6	0	5	1	1
Pannosi	C. coriaceus	SGZ	19116-7	43	16.8	2.55952	7			0	2	1	2	0	2	1	1	2	0	1	6	0	5	1	1
Pannosi	C. coriaceus	SGZ	19116-7	36	15	2.4	10			0	2	1	2	0	2	1	1	2	0	1	6	0	5	1	1
Pannosi	C. coriaceus	SGZ	19116-7	35	14.5	2.41379	10			0	2	1	2	0	2	1	1	2	0	1	6	0	5	1	1
Pannosi	C. coriaceus	SGZ	19116-7	29	15.5	1.87097	4.5			0	2	1	2	0	2	1	1	2	0	1	6	0	5	1	1
Pannosi	C. coriaceus	SGZ	19116-7	32	17.5	1.82857	2.5			0	2	1	2	0	2	1	1	2	0	1	6	0	5	1	1
Pannosi	C. coriaceus	SGZ	19116-7	31.5	12	2.625	3			0	2	1	2	0	2	1	1	2	0	1	6	0	5	1	1
Pannosi	C. coriaceus	SGZ	19116-14	30	12.8	2.34375	6			0	2	1	2	0	2	1	1	2	0	1	6	0	5	1	1
Pannosi	C. coriaceus	SGZ	19116-14	22.5	11.5	1.95652	5.5			0	2	1	2	0	2	1	1	2	0	1	6	0	5	1	1
Pannosi	C. coriaceus	SGZ	19116-14	24	10.5	2.28571	5.4			0	2	1	2	0	2	1	1	2	0	1	6	0	5	1	1
Pannosi	C. coriaceus	SGZ	19116-14	22	10	2.2	4.5			0	2	1	2	0	2	1	1	2	0	1	6	0	5	1	1
Pannosi	C. coriaceus	SGZ	19116-14	36.5	13.2	2.76515	5			0	2	1	2	0	2	1	1	2	0	1	6	0	5	1	1
Pannosi	C. coriaceus	SGZ	19116-14	32.5	8	4.0625	4			0	2	1	2	0	2	1	1	2	0	1	6	0	5	1	1
Pannosi	C. coriaceus	SGZ	19116-14	27	10	2.7	4.3			0	2	1	2	0	2	1	1	2	0	1	6	0	5	1	1
Pannosi	C. coriaceus	SGZ	19116-14	31.5	14	2.25	4			0	2	1	2	0	2	1	1	2	0	1	6	0	5	1	1
Pannosi	C. coriaceus	SGZ	19116-14	31	15.5	2	4.5			0	2	1	2	0	2	1	1	2	0	1	6	0	5	1	1
Pannosi	C. coriaceus	SGZ	19116-14	32	16.8	1.90476	6			0	2	1	2	0	2	1	1	2	0	1	6	0	5	1	1
Buxifolii	C. delavayanus	SGZ	19120-1	7	3.5	2	1	1.5	5	0	1	0	0	1	3	1	2	3	0	1	0	0	1	1	1
Buxifolii	C. delavayanus	SGZ	19120-1	7	2.5	2.8	1	1.5	5	0	1	0	0	1	3	1	2	3	0	1	0	0	1	1	1
Buxifolii	C. delavayanus	SGZ	19120-1	7	3.5	2	1.5	2	4	0	1	0	0	1	3	1	2	3	0	1	0	0	1	1	1
Buxifolii	C. delavayanus	SGZ	19120-1	6	2.5	2.4	1	3	4.5	0	1	0	0	1	3	1	2	3	0	1	0	0	1	1	1
Buxifolii	C. delavayanus	SGZ	19120-1	7	3	2.33333	1.5	4	4	0	1	0	0	1	3	1	2	3	0	1	0	0	1	1	1
Buxifolii	C. delavayanus	SGZ	19120-1	6	3.5	1.71429	1.5	4	4	0	1	0	0	1	3	1	2	3	0	1	0	0	1	1	1
Buxifolii	C. delavayanus	SGZ	19120-1	6	2.5	2.4	1	6.5	4.5	0	1	0	0	1	3	1	2	3	0	1	0	0	1	1	1
Buxifolii	C. delavayanus	SGZ	19120-1	4	2.5	1.6	1.5	6.5	5	0	1	0	0	1	3	1	2	3	0	1	0	0	1	1	1
Buxifolii	C. delavayanus	SGZ	19120-1	5.5	2.5	2.2	1.5	6.5	5	0	1	0	0	1	3	1	2	3	0	1	0	0	1	1	1
Buxifolii	C. delavayanus	SGZ	19120-1	5.5	2.5	2.2	1	8	6.5	0	1	0	0	1	3	1	2	3	0	1	0	0	1	1	1
Buxifolii	C. delavayanus	SGZ	19120-2	4.5	3	1.5	1	3.5		0	1	0	0	1	3	1	2	3	0	1	0	0	1	1	1
Buxifolii	C. delavayanus	SGZ	19120-2	6.5	3.5	1.85714	1	2.5		0	1	0	0	1	3	1	2	3	0	1	0	0	1	1	1
Buxifolii	C. delavayanus	SGZ	19120-2	6.5	3	2.16667	1	4.5		0	1	0	0	1	3	1	2	3	0	1	0	0	1	1	1
[truncated: 504 more rows]

## Sheet: Table S4
Table S4 Statistical table of morphological traits for 43 populations of C. buxifolius complex and related taxa
Pop	leaf length (mean)	leaf width (mean)	ratio of leaf length to leaf width (mean)	petiole length (mean)	rooting	habit	branchlets arrangement	branchlets lenticel	adaxial surface of leaf	abaxial surface of leaf	color of adaxial surface of leaf	brightness of adaxial surface of leaf	Adaxial lateral veins	Adaxial surface rugose	leaf shape	leaf apex	leaf base	fertile shoots composition	fruit indumentum	calyx lobes indumentum
C. sp. 1_NDP_1-1	5.71429	3.44118	1.68038	1.40336	0	1	0	0	1	3	0	3	3	0	1	2	1	1	1	1
C. argenteus_JSD_2-2	6.175	3.11	1.9918	1.395	0	1	0	1	1	3	1	1	1	0	1	2	0	1	1	1
C. argenteus_NDP_2-1	5.26429	2.72143	1.93041	1.16429	0	1	0	0	1	2	1	1	3	0	2	0	0	1	1	1
C. brickellii_DPZ_3-3	22.0385	11.4573	1.93104	3.81624	0	1	1	1	0	2	1	1	1	1	1	0	1	5	1	1
C. brickellii_QHZ_3-2	27	14.125	1.92432	3.90625	0	1	1	1	0	2	1	1	1	1	1	0	0	5	1	1
C. brickellii_WS_3-1	27	14.5	1.86806	7	0	1	1	1	0	2	1	1	1	1	1	0	0	5	1	1
C. buxifolius_LHS_1-1	10.1167	6.13333	1.67139	2.53333	0	1	0	1	1	2	1	1	1	1	2	8	1	4	1	1
C. cochleatus_XZD_1-1	5.885	3.36	1.75983	1.735	1	0	1	0	2	3	2	3	4	0	5	3	1	3	2	2
C. conspicuus_JC_1-1	8.16667	3.12	2.6311	1.32667	0	1	0	0	0	3	1	2	3	0	7	4	1	2	2	2
C. coriaceus_HPZ_2-1	35.5556	15.1944	2.33954	6.52778	0	2	1	1	0	2	1	1	2	0	1	6	0	5	1	1
C. coriaceus_SGZ_2-2	32.4736	14.1538	2.34761	6.33297	0	2	1	2	0	2	1	1	2	0	1	6	0	5	1	1
C. dammeri subsp. songmingensis_LWS_1-1	11.8771	7.18643	1.67193	2.66643	1	0	1	2	2	3	1	3	0	2	2	3	1	3	2	2
C. dammeri_YS_1-1	11.3348	7.66522	1.44955	4.87391	1	0	1	2	2	0	0	3	0	2	5	3	3	3	2	2
C. delavayanus_LPX_2-1	6.5	2.9	2.25917	1.45	0	1	0	0	1	3	1	2	3	0	3	0	0	0	1	1
C. delavayanus_SGZ_2-2	6.42708	2.92708	2.24351	1.33333	0	1	0	0	1	3	1	2	3	0	1	0	0	1	1	1
C. fulvidus_HDK_2-1	25.6111	17.9167	1.45997	4.44444	0	2	1	1	0	2	1	2	1	1	2	10	1	5	1	1
C. fulvidus_CC_2-2	28.4852	17.3889	1.65264	5.18519	0	2	1	1	0	2	1	2	1	1	2	10	1	5	1	1
C. glaucophyllus_KPX_4-4	39.213	22.9167	1.71517	7.13889	0	2	1	0	2	4	1	1	2	1	0	1	1	5	0	0
C. glaucophyllus_LHS_4-3	28.25	15.6	1.79637	5.55	0	2	1	0	2	4	0	1	1	0	0	1	1	5	0	0
C. glaucophyllus_MLP_4-2	38.125	20.1875	1.9103	7.1875	0	2	1	0	2	4	1	1	1	1	0	1	1	5	0	3
C. glaucophyllus_MZ_4-1	38.4048	19.6429	1.9652	8.28571	0	2	1	1	2	1	1	1	1	1	0	8	1	5	0	2
C. insolitus_JSD_1-1	10.7549	5.5098	1.96405	2.2549	0	1	0	1	1	2	2	1	1	0	0	2	1	4	1	2
C. lacteus_SHL_1-1	41.3214	20.3071	2.04834	5.6	0	2	1	0	0	2	2	0	0	2	1	0	0	5	1	1
C. lidjiangensis_NDP_1-1	8.89252	6.00935	1.48277	1.97196	0	1	0	1	1	2	1	1	1	1	2	8	1	4	1	1
C. marginatus_LWS_1-1	12.44	5.925	2.18632	3.035	0	2	1	1	0	3	1	2	4	1	2	0	1	4	2	2
C. meiophyllus_LHS_1-1	46.5	29	1.59342	8	0	2	1	1	0	0	1	1	1	1	4	9	2	5	2	2
C. microphyllus_NBE_1-1	8.39	4.49	1.92842	1.535	0	0	1	0	2	3	1	3	3	0	1	8	1	3	2	2
C. morrisonensis_YS_1-1	9.38	5.685	1.70122	2.14	1	0	1	2	2	3	1	3	0	2	5	3	3	3	2	2
C. pannosus_JSD_2-1	17.5312	8.29375	2.11121	2.9	0	2	1	0	0	2	1	1	1	1	0	0	1	5	1	1
C. pannosus_YHC_2-2	12.6395	7.82946	1.61465	2.36047	0	2	0	1	0	2	1	1	1	1	0	0	1	5	1	1
C. rockii_SH_1-1	7.44333	4.25667	1.74999	2.00167	0	1	0	0	1	3	0	2	4	1	0	2	1	1	1	1
C. salicifolius_QLC_1-1	62.688	20.72	3.06538	5.788	0	2	1	1	2	2	2	3	0	2	6	7	0	5	1	0
C. serotinus_JSD_2-1	31.4032	14.1774	2.20862	5.96774	0	2	1	0	2	1	1	0	1	1	1	10	1	5	0	0
C. serotinus_MGZ_2-2	32.2118	14.5853	2.21339	5.51176	0	2	1	0	2	1	1	0	1	1	1	10	1	5	1	2
C. sherriffii_YLX_1-1	16.348	7.888	2.10707	3.334	0	1	1	2	2	3	0	0	2	0	1	11	1	4	2	2
C. turbinatus_BZL_4-4	32.8478	13.0217	2.55738	5.71304	0	2	1	1	2	2	1	1	1	1	0	7	0	5	1	1
C. turbinatus_GS_4-1	46.2581	18.0081	2.56677	6.21774	0	2	1	1	2	2	0	1	1	1	0	7	0	5	1	1
C. turbinatus_WXX_4-3	29.9069	11.2108	2.70276	4.28431	0	2	1	1	0	2	1	2	1	1	1	0	0	5	1	1
C. turbinatus_JZX_4-2	29.1057	16.1211	1.82884	5.02062	0	2	1	1	0	2	0	1	1	1	1	6	0	5	1	1
C. buxifolius var. vellaeus_JB_1-1	7.5	3.85	1.97817	1.2	0	0	0	1	1	3	2	3	3	0	2	8	1	2	1	1
C. sp. 3_YH_1-1	8.945	4.86	1.84658	1.605	0	1	0	1	0	0	1	1	1	0	1	8	1	4	2	2
C. sp. 4_MJQ_1-1	23.57	10.62	2.20185	3.76	0	2	1	0	0	2	1	1	1	1	1	0	0	5	3	4
C. sp. 2_BZL_1-1	30.7789	11.2526	2.77334	4.28947	0	2	1	2	2	3	1	3	2	0	6	5	1	5	3	4

## Sheet: Table S5
Table S5 NCBI accession numbers of plastid genomes for Cotoneaster species and Eriobotrya deflexa
Species	Accession numbers	new assembled
C. adpressus	MK638993
C. hebephyllus	MK638988
C. cochleatus	MK524400
C. conspicuus	MK638987
C. pannosus	MK605509
C. turbinatus	MK650054
C. astrophoros	MK650065
C. marginatus	MK605510
C. dammeri subsp. songmingensis	MK605511
C. cf. chengkangensis	MK638992
C. subadpressus	MK650058
C. franchetii	MK638985
C. conspicuus	MK650062
C. obscurus	MK614798
C. integerrimus	MK614799
C. villosulus	MK650048
C. sp. 4	MK561974
C. sp. 4	MK650049
C. argenteus	MK578683
C. acutifolius	MK638990
C. melanocarpus	MK561977
C. ser. Salicifolii sp.	MK650050
C. frigidus	MK561975
C. affinis	MK650051
C. gamblei	MK650052
C. dielsianus	MK614800
C. glaucophyllus	MK561976
C. serotinus	MK578685
C. ser. Radicantes sp.	MK650059
C. sp. 2	MK638989
C. microphyllus	MK544856
C. rotundifolius	MK650063
C. leveillei	MK544857
C. cinerascens	MK638991
C. verruculosus	MK605512
C. qungbixiensis	MK605513
C. cf. chengkangensis	MK605514
C. delavayanus	MK605518
C. lacteus	MK605517
C. rockii	MK605515
C. bullatus	MK614791
C. rubens	MK614793
C. sherriffii	MK614794
C. vellaeus	MK614795
C. langei	MK605516
C. vandelaarii	MK544858
C. huahongdongensis	MK614796
C. horizontalis	MK561973
C. acuminatus	MK650045
C. moupinensis	MK614797
C. tenuipes	MK650047
C. foveolatus	MK650046
C. praecox	MK638986
C. submultiflorus	MK650061
C. perpusillus	MK638994
C. schantungensis	MK650053
C. shansiensis	MK650064
C. reticulatus	MK650055
C. zabelii	MK650056
C. multiflorus	MK650060
C. soongoricus	MK650057
C. dammeri	PQ777069	✓
C. morrisonensis	PQ777070	✓
C. glaucophyllus	PQ777071	✓
C. glaucophyllus	PQ777072	✓
C. coriaceus	PQ777073	✓
C. coriaceus	PQ777074	✓
C. fulvidus	PQ777075	✓
C. fulvidus	PQ777076	✓
C. meiophyllus	PQ777077	✓
C. buxifolius	PQ777078	✓
C. sp. 3	PQ777079	✓
C. sp. 1	PQ777080	✓
C. lidjiangensis	PQ777081	✓
C. argenteus	PQ777082	✓
C. argenteus	PQ777083	✓
C. serotinus	PQ777084	✓
C. insolitus	PQ777086	✓
C. serotinus	PQ777087	✓
C. pannosus	PQ777088	✓
C. coriaceus	PQ777090	✓
C. delavayanus	PQ777091	✓
C. brickellii	PQ742992	✓
C. turbinatus	PQ742993	✓
C. brickellii	PQ742994	✓
C. turbinatus	PQ742995	✓
C. salicifolius	PQ742996	✓
C. serotinus	PQ742997	✓
C. brickellii	PQ742999	✓
C. turbinatus	PQ743000	✓
C. glaucophyllus	PQ743001	✓
Eriobotrya deflexa	MK920282.1
Eriobotrya deflexa	MT890253.1
